# Supplementary material for: CsTs, a C-type lectin receptor-like kinase, regulates the development trichome development and cuticle metabolism in cucumber (Cucumis sativus)
Source: Hortic Res. 2024 Aug 14;11(10):uhae235. doi: 10.1093/hr/uhae235 (PMC11489597; doi:10.1093/hr/uhae235)
Supplement: Web_Material_uhae235 [file web_material_uhae235.zip]

Archive with 9 entries (9 files):
- Figuer S1.docx
- Figure S2.docx
- Figure S3.docx
- Figure S4.docx
- Figure S5.docx
- Figure S6.docx
- Supplemental Table S1.xlsx
- Supplemental Table S2-revised.xlsx
- Supplemental Table S3.xlsx
