# Supplementary material for: CsTs, a C-type lectin receptor-like kinase, regulates the development trichome development and cuticle metabolism in cucumber (Cucumis sativus)
Source: Hortic Res. 2024 Aug 14;11(10):uhae235. doi: 10.1093/hr/uhae235 (PMC11489597; doi:10.1093/hr/uhae235)
Supplement: Web_Material_uhae235 [file web_material_uhae235.zip › Supplemental Table S1.xlsx]

## Sheet: Sheet1
Table S1. Primers information used in this study
Primer name
Test primer of gene editing
cr-csts-test-F	5'-ACCCTTCTGCGTTGTTCTGATTTTT-3'
cr-csts-test-R	5'-TGGAAACAACCGAATACCCAATTCC-3'
Vector construction primer of gene editing
CsTs-401-DT-F1	5'-ATATATGGTCTCGATTGAATAGCGTTTTCACCTCTGTGTT-3'
CsTs-401-DT-R1	5'-TGCCGCCAAGACATCCATTGAGTTTTAGAGCTAGAAATAGC-3'
CsTs-401-DT-F2	5'-AACGAATGGGCGTCTCTGATACTCAATCTCTTAGTCGACTCTAC-3'
CsTs-401-DT-R2	5'-ATTATTGGTCTCGAAACGAATGGGCGTCTCTGATACTCAA-3'
Primer of qRT-PCR
qCsTs-F	5'-TAACGAGTCAGGAATTGGGT-3'
qCsTs-R	5'-CTCTTGATATGTTACCAGAGCTG-3'
CsActin3-F	5'-TCGTGCTGGATTCTGGTG-3'
CsActin3-R	5'-GGCAGTGGTGGTGAACAT-3'
Primer of BiFC vector construction
pXY104-CsTs-F	5'-attacaggtacccggggatccATGGCTCCGACAGAGGTGAA-3'
pXY104-CsTs-R	5'-cacgctgccaccgccgtcgacCTTCGTAGTGAGAGGAGAGG-3'
pXY104-csts-F	5'-attacaggtacccggggatccATGTTTAACGAGTCAGGAATTG-3'
pXY104-csts-R	5'-cacgctgccaccgccgtcgacCTTCGTAGTGAGAGGAGAGG-3'
pXY106-CsTCTP-F	5'-atcgaggacgccggcggatccATGTTGGTTTATCAGGACCTCGTC-3'
pXY106-CsTCTP-R	5'-acgaaagctctgcaggtcgacTCATCGGCCATACTCTCCC-3'
pXY106-CsVA722-F	5'-atcgaggacgccggcggatccATGGGGCAACAATCCTTGATC-3'
pXY106-CsVA722-R	5'-acgaaagctctgcaggtcgacTCAACAATTGAAGCCCCCGC-3'
pXY106-CsRac1-F	5'-atcgaggacgccggcggatccATGAGTGCGTCCAGGTTTATAAAGT-3'
pXY106-CsRac1-R	5'-acgaaagctctgcaggtcgacTCATAAGATGGAACAGACATTCTGTG-3'
pXY106-CsVTI11-F	5'-atcgaggacgccggcggatccATGAGTGAGGTGTTCGACGGA-3'
pXY106-CsVTI11-R	5'-acgaaagctctgcaggtcgacCTATTTGGTAAGTTTGAAGTACA-3'
pXY106-CsMict-F	5'-atcgaggacgccggcggatcc-ATGGAATGGGCTACAGGAAGTTT-3'
pXY106-CsMict-R	5'-acgaaagctctgcaggtcgacCTACTGGGGATGGTAAGAGGATGG-3'
Primer of Y2H vector construction
pBT3-SUC-CsTs-F	5'-AATATCTGCAATGGCCATTACGGCCATGTTTAACGAGTCAGGAAT-3'
pBT3-SUC-CsTs-R	5'-TCCTGCAGATGGCCGAGGCGGCCTTACTTCGTAGTGAGAGGAGA-3'
pPR3-N-CsVTI11-F	5'-aacgcagagtggccattacggccATGAGTGAGGTGTTCGACGGA-3'
pPR3-N-CsVTI11-R	5'-attctcgagaggccgaggcggccCTATTTGGTAAGTTTGAAGTACA-3'
pPR3-N-CsTCTP-F	5'-aacgcagagtggccattacggccATGTTGGTTTATCAGGACCTCGTC-3'
pPR3-N-CsTCTP-R	5'-attctcgagaggccgaggcggccTCATCGGCCATACTCTCCC-3'
pPR3-N-CsVA722-F	5'-aacgcagagtggccattacggccATGGGGCAACAATCCTTGATC-3'
pPR3-N-CsVA722	5'-attctcgagaggccgaggcggccTCAACAATTGAAGCCCCCGC-3'
pPR3-N-CsRac1-F	5'-aacgcagagtggccattacggccATGAGTGCGTCCAGGTTTATAAAGT-3'
pPR3-N-CsRac1-R	5'-attctcgagaggccgaggcggccTCATAAGATGGAACAGACATTCTGTG-3'
pPR3-N-CsMict-F	5'-aacgcagagtggccattacggccATGGAATGGGCTACAGGAAGTTT-3'
pPR3-N-CsMict-R	5'-attctcgagaggccgaggcggccCTACTGGGGATGGTAAGAGGATGG-3'
Primer of Subcellular localization vector construction and overexpression
pHB-CsTs-F	5'-ctctctctcaagcttggatccATGGCTCCGACAGAGGTGAA-3'
pHB-CsTs-R	5'-gcccttgctcaccatactagtCTTCGTAGTGAGAGGAGAGG-3'
pHB-csts-F	5'-ctctctctcaagcttggatccATGTTTAACGAGTCAGGAATTG-3'
pHB-csts-R	5'-gcccttgctcaccatactagtCTTCGTAGTGAGAGGAGAGG-3'
dCAPS markers designed for SNPs of CsTs and CsMict		Enzyme
dCAPS-CsTs-F	5'-AGGATAATTAGGATTTTGG-3'
dCAPS-CsTs-R	5'-AAAATCAGTCGAATTCGAGCTACCT-3'	PstI
dCAPS-CsMict-F	5'-GGGAATTTGGAGAAGAAGAAGC-3'
dCAPS-CsMict-R	5'-TGGCATCAAACTCCTGTTCTA-3'	XbaI
Identified primer of T-DNA mutant of AT1G52310
LP-F	5'-GGAAGACTTTCCTTGGAATGC-3'
RP-R	5'-CAACTCTTGCTCAAGGAATCG-3'
LB1.3-F	5'-ATTTTGCCGATTTCGGAAC-3'
Test primer of ectopic expression of CsTs in Arabidopsis
oxCsTs-F	5'-ATGCGACCTAGAATGTCACAC-3'
oxCsTs-R	5'-CATAATACTCGAACTCAGTAG-3'
