# Supplementary material for: CsTs, a C-type lectin receptor-like kinase, regulates the development trichome development and cuticle metabolism in cucumber (Cucumis sativus)
Source: Hortic Res. 2024 Aug 14;11(10):uhae235. doi: 10.1093/hr/uhae235 (PMC11489597; doi:10.1093/hr/uhae235)
Supplement: Web_Material_uhae235 [file web_material_uhae235.zip › Supplemental Table S2-revised.xlsx]

## Sheet: Sheet1
The DEGs (a total of 166 DEGs) with the same change trend during stage III and stage IV
	average value of FPKM				Database annotation
Gene_ID	Wt-StageIV	Mu-StageIV	log2FoldChange	Regulated Direction	COG_class	COG_class_annotation	GO_annotation	KEGG_annotation	KEGG_pathway_annotation	KOG_class	KOG_class_annotation	Pfam_annotation	Swiss_Prot_annotation	NR_annotation
Csa1G005680	35.0075	20.0431	-0.784903	down	[R]	General function prediction only	Cellular Component: mitochondrion (GO:0005739);; Biological Process: myo-inositol hexakisphosphate biosynthetic process (GO:0010264);;	--	--	--	--	Protein of unknown function, DUF393	Uncharacterized protein At5g50100, chloroplastic OS=Arabidopsis thaliana OX=3702 GN=At5g50100 PE=1 SV=1	PREDICTED: uncharacterized protein At5g50100, mitochondrial [Cucumis sativus]
Csa1G010940	30.5146	19.982	-0.588686	down	[S]	Function unknown	Molecular Function: ATP-dependent peptidase activity (GO:0004176);; Molecular Function: protein serine/threonine kinase activity (GO:0004674);; Molecular Function: non-membrane spanning protein tyrosine kinase activity (GO:0004715);; Molecular Function: ATP binding (GO:0005524);; Cellular Component: nucleus (GO:0005634);; Biological Process: protein phosphorylation (GO:0006468);; Biological Proce…	--	--	[O]	Posttranslational modification, protein turnover, chaperones	ATP-dependent protease La (LON) substrate-binding domain;; Zinc finger, C3HC4 type (RING finger);; Zinc finger, C3HC4 type (RING finger);; Zinc finger, C3HC4 type (RING finger);; Ring finger domain;; RING-type zinc-finger;; zinc-RING finger domain	Peroxisome biogenesis factor 10 OS=Arabidopsis thaliana OX=3702 GN=PEX10 PE=1 SV=1	PREDICTED: probable receptor-like protein kinase At5g61350 [Cucumis sativus]
Csa1G014460	4.07519	0.681761	-2.5049	down	--	--	--	--	--	--	--	--	--	hypothetical protein Csa_1G014460 [Cucumis sativus]
Csa1G025150	5.20218	0.883998	-2.51567	down	[J]	Translation, ribosomal structure and biogenesis	Molecular Function: structural constituent of ribosome (GO:0003735);; Cellular Component: nucleolus (GO:0005730);; Cellular Component: mitochondrion (GO:0005739);; Cellular Component: plasma membrane (GO:0005886);; Biological Process: translation (GO:0006412);; Cellular Component: cytosolic large ribosomal subunit (GO:0022625);; Biological Process: ribosome biogenesis (GO:0042254);;	K02885|1.05575e-106|csv:101222783|K02885 large subunit ribosomal protein L19e | (RefSeq) 60S ribosomal protein L19-3-like	Ribosome (ko03010)	[J]	Translation, ribosomal structure and biogenesis	Ribosomal protein L19e	60S ribosomal protein L19-3 OS=Arabidopsis thaliana OX=3702 GN=RPL19C PE=2 SV=3	PREDICTED: 60S ribosomal protein L19-3-like [Cucumis sativus]
Csa1G033120	67.2975	21.413	-1.54822	down	[O]	Posttranslational modification, protein turnover, chaperones	Molecular Function: transferase activity (GO:0016740);; Molecular Function: lyase activity (GO:0016829);;	K00799|3.71592e-142|csv:101217019|K00799 glutathione S-transferase [EC:2.5.1.18] | (RefSeq) glutathione S-transferase U9-like	Glutathione metabolism (ko00480)	[O]	Posttranslational modification, protein turnover, chaperones	Glutathione S-transferase, N-terminal domain;; Glutathione S-transferase, N-terminal domain;; Glutathione S-transferase, N-terminal domain;; Glutathione S-transferase, C-terminal domain	Glutathione S-transferase U9 OS=Arabidopsis thaliana OX=3702 GN=GSTU9 PE=2 SV=1	PREDICTED: glutathione S-transferase U9-like [Cucumis sativus]
Csa1G039060	15.9354	10.5175	-0.585877	down	[IR]	Lipid transport and metabolism;; General function prediction only	Molecular Function: NAD+ kinase activity (GO:0003951);; Molecular Function: diacylglycerol kinase activity (GO:0004143);; Molecular Function: calcium ion binding (GO:0005509);; Cellular Component: cytoplasm (GO:0005737);; Biological Process: membrane fusion (GO:0006944);; Biological Process: protein kinase C-activating G-protein coupled receptor signaling pathway (GO:0007205);; Biological Process…	K00901|0|csv:101221520|K00901 diacylglycerol kinase (ATP) [EC:2.7.1.107] | (RefSeq) diacylglycerol kinase 1	Glycerolipid metabolism (ko00561);; Glycerophospholipid metabolism (ko00564);; Phosphatidylinositol signaling system (ko04070)	[IT]	Lipid transport and metabolism;; Signal transduction mechanisms	Diacylglycerol kinase accessory domain;; Diacylglycerol kinase catalytic domain;; Phorbol esters/diacylglycerol binding domain (C1 domain)	Diacylglycerol kinase 1 OS=Arabidopsis thaliana OX=3702 GN=DGK1 PE=1 SV=2	PREDICTED: diacylglycerol kinase 1 isoform X2 [Cucumis sativus]
Csa1G046060	10.695	0.78874	-3.71467	down	--	--	--	--	--	--	--	RCD1-SRO-TAF4 (RST) plant domain;; Poly(ADP-ribose) polymerase catalytic domain	Probable inactive poly [ADP-ribose] polymerase SRO5 OS=Arabidopsis thaliana OX=3702 GN=SRO5 PE=1 SV=1	PREDICTED: probable inactive poly [ADP-ribose] polymerase SRO5 isoform X1 [Cucumis sativus]
Csa1G050290	4.47287	2.26865	-0.954495	down	[IQ]	Lipid transport and metabolism;; Secondary metabolites biosynthesis, transport and catabolism	Molecular Function: fatty-acyl-CoA synthase activity (GO:0004321);; Cellular Component: peroxisome (GO:0005777);; Biological Process: jasmonic acid biosynthetic process (GO:0009695);; Molecular Function: 4-coumarate-CoA ligase activity (GO:0016207);; Molecular Function: oxidoreductase activity (GO:0016491);; Molecular Function: ligase activity (GO:0016874);;	--	--	[I]	Lipid transport and metabolism	AMP-binding enzyme;; AMP-binding enzyme C-terminal domain	4-coumarate--CoA ligase-like 9 OS=Arabidopsis thaliana OX=3702 GN=4CLL9 PE=1 SV=2	PREDICTED: 4-coumarate--CoA ligase-like 9 [Cucumis sativus]
Csa1G135270	27.3592	13.9357	-0.949012	down	--	--	--	--	--	--	--	--	--	hypothetical protein Csa_1G135270 [Cucumis sativus]
Csa1G181260	379.98	242.92	-0.624323	down	--	--	Biological Process: trichome morphogenesis (GO:0010090);; Cellular Component: apoplast (GO:0048046);;	--	--	--	--	Protein of unknown function, DUF538	--	hypothetical protein Csa_1G181260 [Cucumis sativus]
Csa1G181360	72.3133	47.2708	-0.593069	down	[V]	Defense mechanisms	Molecular Function: transporter activity (GO:0005215);; Molecular Function: ATP binding (GO:0005524);; Cellular Component: plasma membrane (GO:0005886);; Biological Process: glucose catabolic process (GO:0006007);; Biological Process: obsolete ATP catabolic process (GO:0006200);; Biological Process: transport (GO:0006810);; Biological Process: response to sucrose (GO:0009744);; Biological Process…	K12608|0|csv:101215594|K12608 CCR4-NOT complex subunit CAF16 | (RefSeq) ABC transporter I family member 20	RNA degradation (ko03018)	[RK]	General function prediction only;; Transcription	ABC transporter;; AAA domain, putative AbiEii toxin, Type IV TA system	ABC transporter I family member 20 OS=Arabidopsis thaliana OX=3702 GN=ABCI20 PE=2 SV=1	PREDICTED: ABC transporter I family member 20 [Cucumis sativus]
Csa1G181530	7.0676	2.71202	-1.35759	down	--	--	--	--	--	--	--	Protein of unknown function (DUF1685)	--	PREDICTED: cyclin-dependent kinase 11B-like [Cucumis sativus]
Csa1G470300	8.33254	2.78964	-1.52309	down	--	--	Cellular Component: cytoplasmic part (GO:0044444);;	--	--	--	--	Rho termination factor, N-terminal domain	SAP-like protein BP-73 OS=Oryza sativa subsp. japonica OX=39947 GN=BP-73 PE=1 SV=1	hypothetical protein Csa_1G470300 [Cucumis sativus]
Csa1G495260	3.57612	1.47749	-1.23887	down	--	--	--	--	--	--	--	--	--	PREDICTED: uncharacterized protein LOC105435923 [Cucumis sativus]
Csa1G569270	140.333	84.2124	-0.715101	down	[O]	Posttranslational modification, protein turnover, chaperones	Molecular Function: ATP binding (GO:0005524);; Cellular Component: cytoplasm (GO:0005737);; Biological Process: protein folding (GO:0006457);; Biological Process: response to stress (GO:0006950);; Molecular Function: unfolded protein binding (GO:0051082);;	K04079|0|csv:101207890|K04079 molecular chaperone HtpG | (RefSeq) heat shock cognate protein 80-like	Protein processing in endoplasmic reticulum (ko04141);; Plant-pathogen interaction (ko04626)	[O]	Posttranslational modification, protein turnover, chaperones	Hsp90 protein;; Histidine kinase-, DNA gyrase B-, and HSP90-like ATPase;; Histidine kinase-, DNA gyrase B-, and HSP90-like ATPase	Heat shock cognate protein 80 OS=Solanum lycopersicum OX=4081 GN=HSC80 PE=2 SV=1	PREDICTED: heat shock cognate protein 80-like [Cucumis sativus]
Csa1G569310	5.54218	2.62897	-1.04227	down	--	--	Cellular Component: cytoplasm (GO:0005737);;	--	--	[DZ]	Cell cycle control, cell division, chromosome partitioning;; Cytoskeleton	Translationally controlled tumour protein	Translationally-controlled tumor protein homolog OS=Elaeis guineensis var. tenera OX=51953 GN=TCTP PE=2 SV=1	PREDICTED: translationally-controlled tumor protein homolog [Cucumis sativus]
Csa1G570140	0.742625	0.138822	-2.33078	down	--	--	Biological Process: response to light stimulus (GO:0009416);; Biological Process: single-organism cellular process (GO:0044763);; Biological Process: single-organism developmental process (GO:0044767);; Biological Process: system development (GO:0048731);; Biological Process: regulation of biological process (GO:0050789);;	--	--	--	--	NPH3 family;; BTB/POZ domain	Coleoptile phototropism protein 1 OS=Oryza sativa subsp. japonica OX=39947 GN=CPT1 PE=2 SV=1	PREDICTED: root phototropism protein 3-like isoform X1 [Cucumis sativus]
Csa1G575180	2.6725	4.57138	0.791723	up	--	--	Molecular Function: DNA binding (GO:0003677);; Molecular Function: chromatin binding (GO:0003682);;	K09422|1.21915e-152|csv:101216625|K09422 myb proto-oncogene protein, plant | (RefSeq) transcription factor RAX2-like	--	[K]	Transcription	Myb-like DNA-binding domain;; Myb-like DNA-binding domain	Transcription factor RAX3 OS=Arabidopsis thaliana OX=3702 GN=RAX3 PE=2 SV=1	PREDICTED: transcription factor RAX2-like [Cucumis sativus]
Csa1G587980	146.598	59.2786	-1.28464	down	[G]	Carbohydrate transport and metabolism	Molecular Function: beta-galactosidase activity (GO:0004565);; Cellular Component: cell wall (GO:0005618);; Biological Process: carbohydrate metabolic process (GO:0005975);; Molecular Function: carbohydrate binding (GO:0030246);; Cellular Component: apoplast (GO:0048046);;	--	--	[G]	Carbohydrate transport and metabolism	Glycosyl hydrolases family 35;; Beta-galactosidase	Beta-galactosidase OS=Malus domestica OX=3750 PE=1 SV=1	hypothetical protein Csa_1G587980 [Cucumis sativus]
Csa1G595860	3.07685	0.146344	-4.30347	down	[QV]	Secondary metabolites biosynthesis, transport and catabolism;; Defense mechanisms	Molecular Function: oxidoreductase activity (GO:0016491);; Molecular Function: metal ion binding (GO:0046872);; Molecular Function: organic cyclic compound binding (GO:0097159);; Molecular Function: heterocyclic compound binding (GO:1901363);;	--	--	[QI]	Secondary metabolites biosynthesis, transport and catabolism;; Lipid transport and metabolism	Cytochrome P450	Cytochrome P450 CYP72A219 OS=Panax ginseng OX=4054 PE=2 SV=1	hypothetical protein Csa_1G595860 [Cucumis sativus]
Csa1G598880	1.5691	3.09813	1.00433	up	--	--	Cellular Component: mitochondrion (GO:0005739);;	--	--	[R]	General function prediction only	PPR repeat;; PPR repeat family;; PPR repeat;; Pentatricopeptide repeat domain;; Pentacotripeptide-repeat region of PRORP;; Tetratricopeptide repeat	Pentatricopeptide repeat-containing protein At5g56310 OS=Arabidopsis thaliana OX=3702 GN=PCMP-E13 PE=2 SV=1	PREDICTED: pentatricopeptide repeat-containing protein At5g56310 isoform X2 [Cucumis sativus]
Csa1G615710	10.4843	3.70239	-1.45105	down	[M]	Cell wall/membrane/envelope biogenesis	--	--	--	--	--	PQQ-like domain	--	PREDICTED: uncharacterized protein LOC101214470 isoform X2 [Cucumis sativus]
Csa1G629180	1.11951	1.98346	0.841497	up	--	--	--	K09419|1.83792e-159|csv:101221373|K09419 heat shock transcription factor, other eukaryote | (RefSeq) heat stress transcription factor B-4b-like	--	[K]	Transcription	HSF-type DNA-binding	Heat stress transcription factor B-4b OS=Oryza sativa subsp. japonica OX=39947 GN=HSFB4B PE=1 SV=1	PREDICTED: heat stress transcription factor B-4b-like [Cucumis sativus]
Csa1G713670	3.72819	1.40745	-1.37883	down	--	--	Biological Process: cell morphogenesis (GO:0000902);; Biological Process: nuclear-transcribed mRNA catabolic process (GO:0000956);; Molecular Function: GTPase activity (GO:0003924);; Molecular Function: GTP binding (GO:0005525);; Cellular Component: nucleus (GO:0005634);; Cellular Component: endoplasmic reticulum membrane (GO:0005789);; Biological Process: carbohydrate metabolic process (GO:00059…	--	--	[R]	General function prediction only	Root hair defective 3 GTP-binding protein (RHD3)	Protein ROOT HAIR DEFECTIVE 3 homolog 2 OS=Arabidopsis thaliana OX=3702 GN=At5g45160 PE=2 SV=1	PREDICTED: protein ROOT HAIR DEFECTIVE 3 homolog 2-like [Cucumis sativus]
Csa2G005950	15.1507	31.1957	1.19081	up	--	--	Cellular Component: Golgi apparatus (GO:0005794);; Biological Process: nucleotide-sugar transport (GO:0015780);; Cellular Component: integral component of membrane (GO:0016021);; Cellular Component: cytoplasmic vesicle (GO:0016023);; Biological Process: transmembrane transport (GO:0055085);;	--	--	[GOU]	Carbohydrate transport and metabolism;; Posttranslational modification, protein turnover, chaperones;; Intracellular trafficking, secretion, and vesicular transport	Triose-phosphate Transporter family	GDP-fucose transporter 1 OS=Arabidopsis thaliana OX=3702 GN=GFT1 PE=1 SV=1	PREDICTED: GDP-mannose transporter GONST4 [Cucumis sativus]
Csa2G009470	72.5082	29.6251	-1.25536	down	[C]	Energy production and conversion	Molecular Function: 3-chloroallyl aldehyde dehydrogenase activity (GO:0004028);; Cellular Component: cytoplasm (GO:0005737);; Molecular Function: glyceraldehyde-3-phosphate dehydrogenase (NADP+) (non-phosphorylating) activity (GO:0008886);; Biological Process: chloroplast relocation (GO:0009902);; Biological Process: cysteine biosynthetic process (GO:0019344);; Biological Process: oxidation-reduc…	K00131|0|csv:101208699|K00131 glyceraldehyde-3-phosphate dehydrogenase (NADP+) [EC:1.2.1.9] | (RefSeq) NADP-dependent glyceraldehyde-3-phosphate dehydrogenase	Glycolysis / Gluconeogenesis (ko00010);; Pentose phosphate pathway (ko00030);; Carbon metabolism (ko01200)	[C]	Energy production and conversion	Aldehyde dehydrogenase family;; Family of unknown function (DUF5356)	NADP-dependent glyceraldehyde-3-phosphate dehydrogenase OS=Nicotiana plumbaginifolia OX=4092 GN=GAPN PE=2 SV=1	PREDICTED: NADP-dependent glyceraldehyde-3-phosphate dehydrogenase isoform X1 [Cucumis sativus]
Csa2G010250	35.1161	19.2021	-0.859078	down	--	--	--	--	--	--	--	Targeting protein for Xklp2 (TPX2)	Protein WVD2-like 2 OS=Arabidopsis thaliana OX=3702 GN=WDL2 PE=2 SV=1	hypothetical protein Csa_2G010250 [Cucumis sativus]
Csa2G074190	7.96401	0.95951	-2.75537	down	[V]	Defense mechanisms	Biological Process: response to superoxide (GO:0000303);; Molecular Function: ATP binding (GO:0005524);; Cellular Component: plasma membrane (GO:0005886);; Biological Process: obsolete ATP catabolic process (GO:0006200);; Biological Process: ER to Golgi vesicle-mediated transport (GO:0006888);; Molecular Function: xenobiotic-transporting ATPase activity (GO:0008559);; Biological Process: toxin ca…	K05658|0|csv:101209574|K05658 ATP-binding cassette, subfamily B (MDR/TAP), member 1 [EC:3.6.3.44] | (RefSeq) ABC transporter B family member 4-like	ABC transporters (ko02010)	[Q]	Secondary metabolites biosynthesis, transport and catabolism	ABC transporter transmembrane region;; ABC transporter;; RecF/RecN/SMC N terminal domain;; AAA ATPase domain;; P-loop containing region of AAA domain;; RsgA GTPase;; AAA domain;; Predicted ATPase of the ABC class;; Zeta toxin	ABC transporter B family member 21 OS=Arabidopsis thaliana OX=3702 GN=ABCB21 PE=1 SV=2	PREDICTED: ABC transporter B family member 4-like [Cucumis sativus]
Csa2G238880	33.2131	13.0829	-1.31784	down	[C]	Energy production and conversion	Molecular Function: iron ion binding (GO:0005506);; Cellular Component: cell wall (GO:0005618);; Cellular Component: cytoplasm (GO:0005737);; Cellular Component: plasma membrane (GO:0005886);; Biological Process: response to stress (GO:0006950);; Biological Process: oxygen transport (GO:0015671);; Cellular Component: nuclear matrix (GO:0016363);; Molecular Function: oxygen binding (GO:0019825);; …	--	--	[C]	Energy production and conversion	Globin	Non-symbiotic hemoglobin 1 OS=Gossypium hirsutum OX=3635 GN=HB1 PE=2 SV=1	hypothetical protein Csa_2G238880 [Cucumis sativus]
Csa2G247060	2.05915	0.787102	-1.33945	down	--	--	Molecular Function: DNA binding (GO:0003677);; Molecular Function: chromatin binding (GO:0003682);; Cellular Component: nucleus (GO:0005634);; Biological Process: response to abiotic stimulus (GO:0009628);; Biological Process: single-multicellular organism process (GO:0044707);;	--	--	[O]	Posttranslational modification, protein turnover, chaperones	--	Transcription factor RADIALIS OS=Antirrhinum majus OX=4151 GN=RAD PE=1 SV=1	PREDICTED: transcription factor RADIALIS-like [Cucumis sativus]
Csa2G250430	3.08489	6.98291	1.19511	up	--	--	--	--	--	--	--	B-box zinc finger	B-box zinc finger protein 21 OS=Arabidopsis thaliana OX=3702 GN=BBX21 PE=1 SV=1	PREDICTED: B-box zinc finger protein 21-like [Cucumis sativus]
Csa2G263940	400.486	205.811	-0.938965	down	--	--	--	--	--	--	--	Pollen proteins Ole e I like	Proline-rich protein 4 OS=Arabidopsis thaliana OX=3702 GN=PRP4 PE=2 SV=1	PREDICTED: proline-rich protein 4 isoform X1 [Cucumis sativus]
Csa2G264570	22.5809	11.2313	-0.983189	down	[O]	Posttranslational modification, protein turnover, chaperones	--	--	--	[O]	Posttranslational modification, protein turnover, chaperones	DnaJ domain	Chaperone protein dnaJ 11, chloroplastic OS=Arabidopsis thaliana OX=3702 GN=ATJ11 PE=1 SV=2	PREDICTED: chaperone protein dnaJ 11, chloroplastic-like [Cucumis sativus]
Csa2G295420	99.7577	57.1169	-0.764423	down	--	--	Cellular Component: chloroplast (GO:0009507);;	K20858|0|csv:105434446|K20858 calcium uniporter protein, mitochondrial | (RefSeq) calcium uniporter protein 2, mitochondrial-like	--	[R]	General function prediction only	Mitochondrial calcium uniporter	Calcium uniporter protein 2, mitochondrial OS=Arabidopsis thaliana OX=3702 GN=At2g23790 PE=2 SV=1	PREDICTED: calcium uniporter protein 2, mitochondrial-like isoform X1 [Cucumis sativus]
Csa2G338830	15.5682	7.40738	-1.03979	down	--	--	Molecular Function: DNA binding (GO:0003677);; Biological Process: regulation of transcription, DNA-templated (GO:0006355);; Biological Process: response to stress (GO:0006950);; Biological Process: response to abiotic stimulus (GO:0009628);; Biological Process: response to organic substance (GO:0010033);; Biological Process: response to organic cyclic compound (GO:0014070);; Biological Process: …	--	--	--	--	No apical meristem (NAM) protein	NAC domain-containing protein 2 OS=Arabidopsis thaliana OX=3702 GN=NAC002 PE=2 SV=2	PREDICTED: NAC domain-containing protein 2 [Cucumis sativus]
Csa2G352960	10.8947	6.53598	-0.718029	down	--	--	Cellular Component: extracellular region (GO:0005576);; Cellular Component: chloroplast (GO:0009507);; Molecular Function: hydrolase activity, acting on ester bonds (GO:0016788);;	--	--	[R]	General function prediction only	Calcium-dependent channel, 7TM region, putative phosphate;; Late exocytosis, associated with Golgi transport;; Cytosolic domain of 10TM putative phosphate transporter	CSC1-like protein RXW8 OS=Arabidopsis thaliana OX=3702 GN=RXW8 PE=2 SV=1	hypothetical protein Csa_2G352960 [Cucumis sativus]
Csa2G355000	44.1972	28.0694	-0.633395	down	--	--	Molecular Function: protein binding (GO:0005515);; Cellular Component: nuclear outer membrane (GO:0005640);; Cellular Component: Golgi apparatus (GO:0005794);; Cellular Component: cytosol (GO:0005829);; Cellular Component: plasma membrane (GO:0005886);; Biological Process: nucleocytoplasmic transport (GO:0006913);; Biological Process: mitotic cell cycle (GO:0007067);; Cellular Component: plastid …	--	--	--	--	WPP domain	MFP1 attachment factor 1 OS=Solanum lycopersicum OX=4081 GN=MAF1 PE=1 SV=1	PREDICTED: MFP1 attachment factor 1-like [Cucumis sativus]
Csa2G361730	40.5176	12.2111	-1.70664	down	--	--	--	--	--	--	--	--	--	PREDICTED: uncharacterized protein LOC105434646 [Cucumis sativus]
Csa2G382480	38.9064	23.6007	-0.698628	down	--	--	--	--	--	--	--	--	--	PREDICTED: uncharacterized protein LOC105434671 [Cucumis sativus]
Csa2G383350	50.5453	25.7641	-0.955199	down	[R]	General function prediction only	Molecular Function: nucleotide binding (GO:0000166);; Molecular Function: catalytic activity (GO:0003824);; Molecular Function: ubiquitin-protein transferase activity (GO:0004842);; Cellular Component: mitochondrion (GO:0005739);; Cellular Component: plasma membrane (GO:0005886);; Biological Process: protein ubiquitination (GO:0016567);; Biological Process: cellular metabolic process (GO:0044237)…	--	--	[R]	General function prediction only	NAD(P)H-binding;; NAD dependent epimerase/dehydratase family;; 3-beta hydroxysteroid dehydrogenase/isomerase family;; NmrA-like family	Uncharacterized protein At1g32220, chloroplastic OS=Arabidopsis thaliana OX=3702 GN=At1g32220 PE=1 SV=1	PREDICTED: uncharacterized protein At1g32220, chloroplastic [Cucumis sativus]
Csa2G406780	7.58732	3.90522	-0.933237	down	[T]	Signal transduction mechanisms	Biological Process: MAPK cascade (GO:0000165);; Biological Process: respiratory burst involved in defense response (GO:0002679);; Molecular Function: calcium ion binding (GO:0005509);; Biological Process: protein targeting to membrane (GO:0006612);; Biological Process: ethylene biosynthetic process (GO:0009693);; Biological Process: salicylic acid biosynthetic process (GO:0009697);; Biological Pr…	K13448|1.37373e-82|csv:101209761|K13448 calcium-binding protein CML | (RefSeq) calcium-binding protein CML38-like	Plant-pathogen interaction (ko04626)	[T]	Signal transduction mechanisms	EF-hand domain pair;; EF hand;; EF-hand domain pair;; EF-hand domain;; EF hand	Calcium-binding protein CML38 OS=Arabidopsis thaliana OX=3702 GN=CML38 PE=2 SV=1	PREDICTED: calcium-binding protein CML38-like [Cucumis sativus]
Csa2G416170	19.2701	2.00495	-3.50063	down	[N]	Cell motility	Cellular Component: membrane (GO:0016020);; Molecular Function: transferase activity, transferring glycosyl groups (GO:0016757);;	--	--	--	--	Cellulose synthase	Cellulose synthase-like protein H1 OS=Oryza sativa subsp. japonica OX=39947 GN=CSLH1 PE=2 SV=2	PREDICTED: cellulose synthase-like protein H1 [Cucumis sativus]
Csa2G416250	35.1202	19.2674	-0.844967	down	[N]	Cell motility	Molecular Function: transferase activity (GO:0016740);;	--	--	--	--	Cellulose synthase	Cellulose synthase-like protein H1 OS=Oryza sativa subsp. japonica OX=39947 GN=CSLH1 PE=2 SV=2	PREDICTED: cellulose synthase-like protein H1 [Cucumis sativus]
Csa2G423560	47.1086	10.8175	-2.1008	down	--	--	Biological Process: response to UV-B (GO:0010224);;	--	--	--	--	B-box zinc finger	B-box domain protein 31 OS=Arabidopsis thaliana OX=3702 GN=MIP1B PE=2 SV=1	hypothetical protein Csa_2G423560 [Cucumis sativus]
Csa3G014360	54.649	96.2307	0.734388	up	[QV]	Secondary metabolites biosynthesis, transport and catabolism;; Defense mechanisms	Molecular Function: binding (GO:0005488);; Molecular Function: oxidoreductase activity (GO:0016491);;	K04123|3.95022e-137|cmo:103490804|K04123 ent-kaurenoic acid hydroxylase [EC:1.14.13.79] | (RefSeq) beta-amyrin 11-oxidase-like	Diterpenoid biosynthesis (ko00904)	[QI]	Secondary metabolites biosynthesis, transport and catabolism;; Lipid transport and metabolism	Cytochrome P450	Beta-amyrin 11-oxidase OS=Glycyrrhiza uralensis OX=74613 GN=CYP88D6 PE=1 SV=1	hypothetical protein Csa_3G014360 [Cucumis sativus]
Csa3G021150	29.2324	7.47908	-1.94333	down	--	--	Biological Process: very long-chain fatty acid metabolic process (GO:0000038);; Cellular Component: extracellular region (GO:0005576);; Biological Process: lipid transport (GO:0006869);; Molecular Function: lipid binding (GO:0008289);; Cellular Component: chloroplast thylakoid membrane (GO:0009535);; Biological Process: cuticle development (GO:0042335);;	--	--	--	--	Hydrophobic seed protein;; Probable lipid transfer;; Protease inhibitor/seed storage/LTP family	14 kDa proline-rich protein DC2.15 OS=Daucus carota OX=4039 PE=2 SV=1	PREDICTED: 14 kDa proline-rich protein DC2.15-like [Cucumis sativus]
Csa3G047750	21.3165	4.24388	-2.29506	down	--	--	Cellular Component: nucleus (GO:0005634);; Biological Process: cellular response to iron ion (GO:0071281);; Biological Process: cellular response to ethylene stimulus (GO:0071369);; Biological Process: cellular response to nitric oxide (GO:0071732);;	--	--	--	--	--	--	PREDICTED: uncharacterized protein LOC105434788 [Cucumis sativus]
Csa3G098550	0.445329	2.26229	2.37791	up	[M]	Cell wall/membrane/envelope biogenesis	Molecular Function: binding (GO:0005488);; Cellular Component: nucleus (GO:0005634);; Biological Process: fatty acid catabolic process (GO:0009062);; Biological Process: gibberellin biosynthetic process (GO:0009686);; Biological Process: gibberellic acid mediated signaling pathway (GO:0009740);; Biological Process: seed dormancy process (GO:0010162);; Molecular Function: cinnamyl-alcohol dehydrog…	--	--	[V]	Defense mechanisms	NAD dependent epimerase/dehydratase family;; GDP-mannose 4,6 dehydratase;; 3-beta hydroxysteroid dehydrogenase/isomerase family;; NAD(P)H-binding;; Male sterility protein;; NmrA-like family;; KR domain;; Polysaccharide biosynthesis protein	Putative anthocyanidin reductase OS=Ginkgo biloba OX=3311 PE=2 SV=1	hypothetical protein Csa_3G098550 [Cucumis sativus]
Csa3G119660	14.9038	7.59463	-0.950173	down	--	--	Biological Process: maltose metabolic process (GO:0000023);; Molecular Function: calcium ion binding (GO:0005509);; Biological Process: pentose-phosphate shunt (GO:0006098);; Cellular Component: nitrite reductase complex [NAD(P)H] (GO:0009344);; Cellular Component: chloroplast thylakoid lumen (GO:0009543);; Cellular Component: photosystem II oxygen evolving complex (GO:0009654);; Biological Proce…	K08901|3.03807e-135|csv:101210810|K08901 photosystem II oxygen-evolving enhancer protein 3 | (RefSeq) photosynthetic NDH subunit of lumenal location 2, chloroplastic	Photosynthesis (ko00195)	--	--	Oxygen evolving enhancer protein 3 (PsbQ)	Photosynthetic NDH subunit of lumenal location 2, chloroplastic OS=Arabidopsis thaliana OX=3702 GN=PNSL2 PE=1 SV=1	PREDICTED: photosynthetic NDH subunit of lumenal location 2, chloroplastic [Cucumis sativus]
Csa3G126940	7.98225	2.58597	-1.59622	down	[O]	Posttranslational modification, protein turnover, chaperones	Molecular Function: lactoylglutathione lyase activity (GO:0004462);; Molecular Function: transferase activity (GO:0016740);;	K00799|6.81672e-159|csv:101219529|K00799 glutathione S-transferase [EC:2.5.1.18] | (RefSeq) probable glutathione S-transferase	Glutathione metabolism (ko00480)	[O]	Posttranslational modification, protein turnover, chaperones	Glutathione S-transferase, N-terminal domain;; Glutathione S-transferase, N-terminal domain;; Glutathione S-transferase, N-terminal domain;; Glutathione S-transferase, C-terminal domain;; Glutathione S-transferase, C-terminal domain	Probable glutathione S-transferase OS=Glycine max OX=3847 GN=HSP26-A PE=2 SV=1	PREDICTED: probable glutathione S-transferase [Cucumis sativus]
Csa3G133140	15.5618	10.0335	-0.61049	down	[I]	Lipid transport and metabolism	Molecular Function: acetyl-CoA C-acyltransferase activity (GO:0003988);; Cellular Component: nucleolus (GO:0005730);; Cellular Component: mitochondrion (GO:0005739);; Cellular Component: vacuolar membrane (GO:0005774);; Cellular Component: peroxisome (GO:0005777);; Cellular Component: cytosol (GO:0005829);; Cellular Component: plasma membrane (GO:0005886);; Biological Process: fatty acid beta-oxi…	K07513|0|csv:101217710|K07513 acetyl-CoA acyltransferase 1 [EC:2.3.1.16] | (RefSeq) 3-ketoacyl-CoA thiolase 2, peroxisomal-like	Fatty acid degradation (ko00071);; Valine, leucine and isoleucine degradation (ko00280);; alpha-Linolenic acid metabolism (ko00592);; Biosynthesis of unsaturated fatty acids (ko01040);; Fatty acid metabolism (ko01212);; Peroxisome (ko04146)	[I]	Lipid transport and metabolism	Thiolase, N-terminal domain;; Thiolase, C-terminal domain	3-ketoacyl-CoA thiolase 2, peroxisomal OS=Arabidopsis thaliana OX=3702 GN=PED1 PE=1 SV=2	3-ketoacyl-CoA thiolase 2, peroxisomal-like [Cucumis sativus]
Csa3G133370	20.6742	0.860058	-4.53019	down	[O]	Posttranslational modification, protein turnover, chaperones	Molecular Function: lactoylglutathione lyase activity (GO:0004462);; Molecular Function: transferase activity (GO:0016740);;	K00799|5.46046e-165|csv:101207387|K00799 glutathione S-transferase [EC:2.5.1.18] | (RefSeq) probable glutathione S-transferase	Glutathione metabolism (ko00480)	[O]	Posttranslational modification, protein turnover, chaperones	Glutathione S-transferase, N-terminal domain;; Glutathione S-transferase, N-terminal domain;; Glutathione S-transferase, N-terminal domain;; Glutathione S-transferase, C-terminal domain	Probable glutathione S-transferase OS=Nicotiana tabacum OX=4097 PE=2 SV=1	PREDICTED: probable glutathione S-transferase [Cucumis sativus]
Csa3G133380	58.5705	4.89647	-3.54751	down	[O]	Posttranslational modification, protein turnover, chaperones	Molecular Function: transferase activity (GO:0016740);; Molecular Function: lyase activity (GO:0016829);;	K00799|2.74425e-163|csv:101207634|K00799 glutathione S-transferase [EC:2.5.1.18] | (RefSeq) probable glutathione S-transferase	Glutathione metabolism (ko00480)	[O]	Posttranslational modification, protein turnover, chaperones	Glutathione S-transferase, N-terminal domain;; Glutathione S-transferase, N-terminal domain;; Glutathione S-transferase, N-terminal domain	Probable glutathione S-transferase OS=Glycine max OX=3847 GN=HSP26-A PE=2 SV=1	PREDICTED: probable glutathione S-transferase [Cucumis sativus]
Csa3G145780	887.333	140.359	-2.64094	down	--	--	Biological Process: response to red or far red light (GO:0009639);;	--	--	--	--	Chlorophyll A-B binding protein	Early light-induced protein 1, chloroplastic OS=Arabidopsis thaliana OX=3702 GN=ELIP1 PE=1 SV=1	PREDICTED: early light-induced protein 1, chloroplastic [Cucumis sativus]
Csa3G167380	57.6312	4.78433	-3.55975	down	--	--	Molecular Function: calcium ion binding (GO:0005509);; Cellular Component: extracellular region (GO:0005576);; Cellular Component: cell wall (GO:0005618);; Cellular Component: cytosol (GO:0005829);; Biological Process: proteolysis (GO:0006508);; Molecular Function: cysteine-type peptidase activity (GO:0008234);; Biological Process: gibberellin biosynthetic process (GO:0009686);; Biological Proces…	K02183|2.44728e-106|csv:101212685|K02183 calmodulin | (RefSeq) calmodulin-A	Phosphatidylinositol signaling system (ko04070);; Plant-pathogen interaction (ko04626)	[T]	Signal transduction mechanisms	EF-hand domain pair;; EF hand;; EF hand;; EF-hand domain;; EF-hand domain pair	Calcium-binding protein CP1 OS=Arabidopsis thaliana OX=3702 GN=CP1 PE=2 SV=1	hypothetical protein Csa_3G167380 [Cucumis sativus]
Csa3G182790	21.2689	13.9649	-0.611295	down	--	--	--	--	--	--	--	--	--	hypothetical protein Csa_3G182790 [Cucumis sativus]
Csa3G199550	12.1206	0.867058	-3.768	down	--	--	Biological Process: myo-inositol hexakisphosphate biosynthetic process (GO:0010264);;	--	--	--	--	--	--	PREDICTED: uncharacterized protein LOC101204288 [Cucumis sativus]
Csa3G222790	10.7924	5.30721	-1.00042	down	[C]	Energy production and conversion	Biological Process: pentose-phosphate shunt (GO:0006098);; Molecular Function: electron carrier activity (GO:0009055);; Cellular Component: chloroplast (GO:0009507);; Cellular Component: chloroplast stroma (GO:0009570);; Biological Process: response to abiotic stimulus (GO:0009628);; Biological Process: abscisic acid biosynthetic process (GO:0009688);; Biological Process: electron transport chain…	K02639|5.32011e-95|csv:101204727|K02639 ferredoxin | (RefSeq) ferredoxin-like	Photosynthesis (ko00195)	--	--	2Fe-2S iron-sulfur cluster binding domain	Ferredoxin-1, chloroplastic OS=Mesembryanthemum crystallinum OX=3544 PE=2 SV=1	PREDICTED: ferredoxin-like [Cucumis sativus]
Csa3G270790	54.6105	35.7909	-0.587679	down	--	--	Cellular Component: chloroplast (GO:0009507);;	--	--	--	--	GDSL/SGNH-like Acyl-Esterase family found in Pmr5 and Cas1p;; PMR5 N terminal Domain	Protein trichome birefringence-like 19 OS=Arabidopsis thaliana OX=3702 GN=TBL19 PE=3 SV=1	PREDICTED: protein trichome birefringence-like 19 [Cucumis sativus]
Csa3G303640	14.087	7.42689	-0.901495	down	[K]	Transcription	Molecular Function: nucleotide binding (GO:0000166);; Molecular Function: protein kinase activity (GO:0004672);; Biological Process: metabolic process (GO:0008152);; Cellular Component: membrane (GO:0016020);; Biological Process: phosphorylation (GO:0016310);; Molecular Function: oxidoreductase activity (GO:0016491);;	--	--	--	--	Protein kinase domain;; Protein tyrosine kinase;; Leucine rich repeat;; Leucine rich repeat N-terminal domain;; Leucine Rich repeats (2 copies)	Probable inactive receptor kinase At1g48480 OS=Arabidopsis thaliana OX=3702 GN=RKL1 PE=2 SV=1	PREDICTED: probable inactive receptor kinase RLK902 [Cucumis sativus]
Csa3G354500	15.2836	4.51456	-1.70128	down	[K]	Transcription	Biological Process: regulation of transcription, DNA-templated (GO:0006355);; Cellular Component: plastid (GO:0009536);; Biological Process: response to red or far red light (GO:0009639);; Biological Process: cellular component organization (GO:0016043);; Molecular Function: sigma factor activity (GO:0016987);;	K03093|0|csv:101208584|K03093 RNA polymerase sigma factor | (RefSeq) RNA polymerase sigma factor sigE, chloroplastic/mitochondrial	--	--	--	Sigma-70 region 3;; Sigma-70, region 4;; Sigma-70 region 2	RNA polymerase sigma factor sigE, chloroplastic/mitochondrial OS=Arabidopsis thaliana OX=3702 GN=SIGE PE=1 SV=1	PREDICTED: RNA polymerase sigma factor sigE, chloroplastic/mitochondrial [Cucumis sativus]
Csa3G592690	6.90593	0.278412	-4.54286	down	[G]	Carbohydrate transport and metabolism	Biological Process: response to abiotic stimulus (GO:0009628);; Biological Process: cellular response to stress (GO:0033554);; Molecular Function: UDP-glucosyltransferase activity (GO:0035251);; Biological Process: cellular response to oxygen-containing compound (GO:1901701);;	--	--	[GC]	Carbohydrate transport and metabolism;; Energy production and conversion	UDP-glucoronosyl and UDP-glucosyl transferase	UDP-glycosyltransferase 74E2 OS=Arabidopsis thaliana OX=3702 GN=UGT74E2 PE=1 SV=1	PREDICTED: UDP-glycosyltransferase 74E2-like [Cucumis sativus]
Csa3G634300	0.741908	1.65162	1.17094	up	--	--	Molecular Function: receptor activity (GO:0004872);; Cellular Component: mitochondrion (GO:0005739);; Biological Process: protein retention in ER lumen (GO:0006621);; Biological Process: protein transport (GO:0015031);; Cellular Component: integral component of membrane (GO:0016021);; Molecular Function: ER retention sequence binding (GO:0046923);;	K10949|0|csv:101215214|K10949 ER lumen protein retaining receptor | (RefSeq) putative ER lumen protein-retaining receptor C28H8.4	--	[U]	Intracellular trafficking, secretion, and vesicular transport	ER lumen protein retaining receptor	ER lumen protein-retaining receptor B OS=Arabidopsis thaliana OX=3702 GN=ERD2B PE=1 SV=1	PREDICTED: putative ER lumen protein-retaining receptor C28H8.4 isoform X1 [Cucumis sativus]
Csa3G702070	38.2927	19.2683	-0.969454	down	--	--	Cellular Component: Golgi apparatus (GO:0005794);; Molecular Function: transferase activity, transferring glycosyl groups (GO:0016757);;	--	--	--	--	GDP-fucose protein O-fucosyltransferase	O-fucosyltransferase 20 OS=Arabidopsis thaliana OX=3702 GN=OFUT20 PE=1 SV=1	PREDICTED: uncharacterized protein At1g04910 [Cucumis sativus]
Csa3G727940	8.52233	13.5588	0.700445	up	--	--	Cellular Component: nucleus (GO:0005634);; Cellular Component: mitochondrion (GO:0005739);; Cellular Component: plastid (GO:0009536);;	--	--	--	--	LURP-one-related	Protein LURP-one-related 8 OS=Arabidopsis thaliana OX=3702 GN=At2g38640 PE=2 SV=1	PREDICTED: protein LURP-one-related 8 [Cucumis sativus]
Csa3G730790	3.41951	1.68918	-0.988063	down	--	--	Cellular Component: plasma membrane (GO:0005886);; Cellular Component: integral component of membrane (GO:0016021);;	--	--	--	--	Domain of unknown function (DUF588)	CASP-like protein 4B1 OS=Arabidopsis lyrata subsp. lyrata OX=81972 GN=ARALYDRAFT_321547 PE=3 SV=1	PREDICTED: CASP-like protein 4B1 [Cucumis sativus]
Csa3G732630	38.101	10.6218	-1.82008	down	[L]	Replication, recombination and repair	Cellular Component: nucleus (GO:0005634);; Cellular Component: vacuole (GO:0005773);; Cellular Component: Golgi apparatus (GO:0005794);; Cellular Component: cytosol (GO:0005829);; Cellular Component: plasma membrane (GO:0005886);; Biological Process: rRNA processing (GO:0006364);; Biological Process: tRNA metabolic process (GO:0006399);; Biological Process: chloroplast organization (GO:0009658);;…	--	--	--	--	SOUL heme-binding protein	Heme-binding-like protein At3g10130, chloroplastic OS=Arabidopsis thaliana OX=3702 GN=At3g10130 PE=1 SV=1	PREDICTED: heme-binding-like protein At3g10130, chloroplastic [Cucumis melo]
Csa3G740790	1.23362	2.90697	1.24958	up	--	--	--	K09422|9.03771e-91|csv:101215587|K09422 myb proto-oncogene protein, plant | (RefSeq) transcription factor RAX2	--	--	--	--	--	hypothetical protein Csa_3G740790 [Cucumis sativus]
Csa3G769610	4.88853	1.87495	-1.35305	down	[V]	Defense mechanisms	Cellular Component: plant-type vacuole (GO:0000325);; Molecular Function: ATP binding (GO:0005524);; Cellular Component: vacuolar membrane (GO:0005774);; Biological Process: obsolete ATP catabolic process (GO:0006200);; Cellular Component: plasmodesma (GO:0009506);; Molecular Function: chlorophyll catabolite transmembrane transporter activity (GO:0010290);; Molecular Function: glutathione S-conju…	K05666|0|csv:101213946|K05666 ATP-binding cassette, subfamily C (CFTR/MRP), member 2 | (RefSeq) ABC transporter C family member 3-like	--	[Q]	Secondary metabolites biosynthesis, transport and catabolism	ABC transporter;; ABC transporter transmembrane region;; 50S ribosome-binding GTPase	ABC transporter C family member 3 OS=Arabidopsis thaliana OX=3702 GN=ABCC3 PE=1 SV=1	PREDICTED: ABC transporter C family member 3-like [Cucumis sativus]
Csa3G813300	12.2518	7.5979	-0.668749	down	--	--	Molecular Function: calcium ion binding (GO:0005509);;	--	--	[E]	Amino acid transport and metabolism	Serine hydrolase (FSH1)	Rhodanese-like domain-containing protein 6 OS=Arabidopsis thaliana OX=3702 GN=STR6 PE=2 SV=1	PREDICTED: ovarian cancer-associated gene 2 protein homolog [Cucumis sativus]
Csa3G822460	3.12206	5.14991	0.74052	up	[K]	Transcription	--	--	--	[T]	Signal transduction mechanisms	NB-ARC domain	Putative disease resistance protein RGA1 OS=Solanum bulbocastanum OX=147425 GN=RGA1 PE=2 SV=2	PREDICTED: putative disease resistance protein RGA3 [Cucumis sativus]
Csa3G838720	2.23821	0.717922	-1.61292	down	[G]	Carbohydrate transport and metabolism	Molecular Function: hydrolase activity, hydrolyzing O-glycosyl compounds (GO:0004553);; Cellular Component: plasma membrane (GO:0005886);; Biological Process: sucrose biosynthetic process (GO:0005986);; Biological Process: galactose metabolic process (GO:0006012);; Biological Process: response to oxidative stress (GO:0006979);; Biological Process: response to water deprivation (GO:0009414);; Cell…	K06617|0|csv:101217277|K06617 raffinose synthase [EC:2.4.1.82] | (RefSeq) Rfs; probable galactinol--sucrose galactosyltransferase 5-like	Galactose metabolism (ko00052)	--	--	Raffinose synthase or seed imbibition protein Sip1	Probable galactinol--sucrose galactosyltransferase 5 OS=Arabidopsis thaliana OX=3702 GN=RFS5 PE=1 SV=1	probable galactinol--sucrose galactosyltransferase 5-like [Cucumis sativus]
Csa3G855420	1.33286	0.575717	-1.18095	down	[S]	Function unknown	Biological Process: stem vascular tissue pattern formation (GO:0010222);;	--	--	--	--	Protein of unknown function (DUF502)	Protein LIKE COV 3 OS=Arabidopsis thaliana OX=3702 GN=LCV3 PE=2 SV=1	PREDICTED: protein LIKE COV 1-like isoform X3 [Cucumis sativus]
Csa3G859630	1.09944	0.434896	-1.30905	down	[L]	Replication, recombination and repair	Cellular Component: cytoplasm (GO:0005737);; Biological Process: primary metabolic process (GO:0044238);; Cellular Component: intracellular part (GO:0044424);; Biological Process: single-organism process (GO:0044699);; Molecular Function: monosaccharide binding (GO:0048029);; Biological Process: response to stimulus (GO:0050896);; Biological Process: organic substance metabolic process (GO:007170…	--	--	--	--	Jacalin-like lectin domain	Mannose/glucose-specific lectin (Fragment) OS=Parkia platycephala OX=185447 PE=1 SV=1	hypothetical protein Csa_3G859630 [Cucumis sativus]
Csa3G878800	26.3027	16.6235	-0.641416	down	--	--	Molecular Function: DNA binding (GO:0003677);; Molecular Function: double-stranded DNA binding (GO:0003690);; Molecular Function: transcription factor activity, sequence-specific DNA binding (GO:0003700);; Molecular Function: protein binding (GO:0005515);; Cellular Component: nucleus (GO:0005634);; Biological Process: regulation of transcription, DNA-templated (GO:0006355);; Biological Process: m…	K16241|4.71075e-81|csv:101205952|K16241 transcription factor HY5 | (RefSeq) transcription factor HY5	Circadian rhythm - plant (ko04712)	[K]	Transcription	bZIP transcription factor;; Basic region leucine zipper	Transcription factor HY5 OS=Arabidopsis thaliana OX=3702 GN=HY5 PE=1 SV=1	PREDICTED: transcription factor HY5 [Cucumis sativus]
Csa3G881660	32.7663	17.1684	-0.892638	down	[L]	Replication, recombination and repair	Molecular Function: DNA binding (GO:0003677);; Molecular Function: deoxyribodipyrimidine photo-lyase activity (GO:0003904);; Cellular Component: mitochondrion (GO:0005739);; Biological Process: DNA repair (GO:0006281);; Cellular Component: chloroplast (GO:0009507);; Biological Process: response to sucrose (GO:0009744);; Biological Process: flavonoid biosynthetic process (GO:0009813);; Molecular F…	K01669|0|csv:101221042|K01669 deoxyribodipyrimidine photo-lyase [EC:4.1.99.3] | (RefSeq) cryptochrome DASH, chloroplastic/mitochondrial	--	[LT]	Replication, recombination and repair;; Signal transduction mechanisms	FAD binding domain of DNA photolyase;; DNA photolyase	Cryptochrome DASH, chloroplastic/mitochondrial OS=Arabidopsis thaliana OX=3702 GN=CRYD PE=1 SV=2	PREDICTED: cryptochrome DASH, chloroplastic/mitochondrial [Cucumis sativus]
Csa3G914590	15.333	2.92194	-2.36903	down	[R]	General function prediction only	Molecular Function: nucleotide binding (GO:0000166);; Molecular Function: protein binding (GO:0005515);; Cellular Component: heterotrimeric G-protein complex (GO:0005834);; Biological Process: metabolic process (GO:0008152);; Cellular Component: chloroplast (GO:0009507);; Biological Process: chloroplast organization (GO:0009658);; Biological Process: response to sucrose (GO:0009744);; Biological …	K10143|0|csv:101214341|K10143 E3 ubiquitin-protein ligase RFWD2 [EC:2.3.2.27] | (RefSeq) WD repeat-containing protein RUP2-like	Ubiquitin mediated proteolysis (ko04120);; Circadian rhythm - plant (ko04712)	--	--	WD domain, G-beta repeat	WD repeat-containing protein RUP2 OS=Arabidopsis thaliana OX=3702 GN=RUP2 PE=1 SV=1	PREDICTED: WD repeat-containing protein RUP2-like [Cucumis sativus]
Csa4G003680	14.9644	23.8818	0.693735	up	[R]	General function prediction only	Cellular Component: extracellular region (GO:0005576);; Cellular Component: endoplasmic reticulum (GO:0005783);;	--	--	--	--	NHL repeat	--	PREDICTED: uncharacterized protein LOC101220240 [Cucumis sativus]
Csa4G006180	6.5206	3.39504	-0.829417	down	--	--	Biological Process: developmental process involved in reproduction (GO:0003006);; Cellular Component: cytoplasm (GO:0005737);; Biological Process: embryo sac development (GO:0009553);; Biological Process: pollen development (GO:0009555);; Biological Process: pollen tube guidance (GO:0010183);; Molecular Function: kinase activity (GO:0016301);; Biological Process: phosphorylation (GO:0016310);; Mo…	--	--	[C]	Energy production and conversion	CBS domain	SNF1-related protein kinase regulatory subunit gamma-like PV42a OS=Arabidopsis thaliana OX=3702 GN=PV42A PE=2 SV=1	PREDICTED: SNF1-related protein kinase regulatory subunit gamma-like PV42a [Cucumis sativus]
Csa4G015100	40.7784	1.58623	-4.63957	down	[R]	General function prediction only	Cellular Component: plasma membrane (GO:0005886);; Cellular Component: chloroplast envelope (GO:0009941);; Molecular Function: oxidoreductase activity (GO:0016491);; Biological Process: response to cadmium ion (GO:0046686);; Biological Process: oxidation-reduction process (GO:0055114);;	--	--	[C]	Energy production and conversion	Aldo/keto reductase family	Probable aldo-keto reductase 2 OS=Oryza sativa subsp. japonica OX=39947 GN=Os04g0338000 PE=2 SV=2	PREDICTED: probable aldo-keto reductase 2 [Cucumis sativus]
Csa4G031000	7.54506	13.6078	0.871513	up	[I]	Lipid transport and metabolism	Molecular Function: nucleotide binding (GO:0000166);; Molecular Function: inositol-3-phosphate synthase activity (GO:0004512);; Cellular Component: cytoplasm (GO:0005737);; Biological Process: inositol biosynthetic process (GO:0006021);; Biological Process: phosphatidylserine biosynthetic process (GO:0006659);; Biological Process: response to heat (GO:0009408);; Biological Process: response to hi…	K01858|0|csv:101207441|K01858 myo-inositol-1-phosphate synthase [EC:5.5.1.4] | (RefSeq) inositol-3-phosphate synthase-like	Inositol phosphate metabolism (ko00562)	[I]	Lipid transport and metabolism	Myo-inositol-1-phosphate synthase;; Myo-inositol-1-phosphate synthase	Inositol-3-phosphate synthase OS=Sesamum indicum OX=4182 PE=2 SV=1	PREDICTED: inositol-3-phosphate synthase-like [Cucumis sativus]
Csa4G038710	2.91276	1.09148	-1.34627	down	[QV]	Secondary metabolites biosynthesis, transport and catabolism;; Defense mechanisms	Molecular Function: iron ion binding (GO:0005506);; Cellular Component: endoplasmic reticulum (GO:0005783);; Molecular Function: electron carrier activity (GO:0009055);; Biological Process: response to brassinosteroid (GO:0009741);; Biological Process: unidimensional cell growth (GO:0009826);; Biological Process: jasmonic acid mediated signaling pathway (GO:0009867);; Molecular Function: steroid …	K09587|0|csv:101211854|K09587 steroid 22-alpha-hydroxylase [EC:1.14.13.-] | (RefSeq) cytochrome P450 90B1	Brassinosteroid biosynthesis (ko00905)	[QI]	Secondary metabolites biosynthesis, transport and catabolism;; Lipid transport and metabolism	Cytochrome P450	Cytochrome P450 90B1 OS=Arabidopsis thaliana OX=3702 GN=CYP90B1 PE=1 SV=2	PREDICTED: cytochrome P450 90B1 [Cucumis sativus]
Csa4G047940	9.4327	4.34196	-1.09083	down	--	--	--	K18635|1.62103e-43|csv:101209879|K18635 protein SPIRAL1 and related proteins | (RefSeq) protein SPIRAL1-like 5	--	--	--	--	Protein SPIRAL1-like 5 OS=Arabidopsis thaliana OX=3702 GN=SP1L5 PE=2 SV=1	PREDICTED: protein SPIRAL1-like 5 [Cucumis sativus]
Csa4G056750	86.2138	28.9722	-1.54313	down	--	--	Molecular Function: signal transducer activity (GO:0004871);; Cellular Component: nucleus (GO:0005634);; Cellular Component: cytoplasm (GO:0005737);; Cellular Component: plasma membrane (GO:0005886);; Biological Process: calcium ion transport (GO:0006816);; Biological Process: Golgi organization (GO:0007030);; Biological Process: signal transduction (GO:0007165);; Biological Process: phototropism…	--	--	--	--	NPH3 family;; BTB/POZ domain	Root phototropism protein 2 OS=Arabidopsis thaliana OX=3702 GN=RPT2 PE=1 SV=2	hypothetical protein Csa_4G056750 [Cucumis sativus]
Csa4G064650	87.4191	12.7161	-2.75396	down	[O]	Posttranslational modification, protein turnover, chaperones	Molecular Function: glutathione transferase activity (GO:0004364);; Molecular Function: lactoylglutathione lyase activity (GO:0004462);; Molecular Function: peroxidase activity (GO:0004601);; Cellular Component: cytoplasm (GO:0005737);; Biological Process: toxin catabolic process (GO:0009407);; Biological Process: auxin-activated signaling pathway (GO:0009734);; Biological Process: response to cy…	K00799|2.08189e-160|csv:101218562|K00799 glutathione S-transferase [EC:2.5.1.18] | (RefSeq) probable glutathione S-transferase parC	Glutathione metabolism (ko00480)	[O]	Posttranslational modification, protein turnover, chaperones	Glutathione S-transferase, N-terminal domain;; Glutathione S-transferase, N-terminal domain;; Glutathione S-transferase, N-terminal domain;; Glutathione S-transferase, C-terminal domain;; Glutathione S-transferase, C-terminal domain	Probable glutathione S-transferase parC OS=Nicotiana tabacum OX=4097 GN=PARC PE=2 SV=1	PREDICTED: probable glutathione S-transferase parC isoform X1 [Cucumis sativus]
Csa4G083600	2.87608	1.56113	-0.850849	down	--	--	Cellular Component: extracellular region (GO:0005576);;	--	--	--	--	GDSL/SGNH-like Acyl-Esterase family found in Pmr5 and Cas1p;; PMR5 N terminal Domain	Protein trichome birefringence-like 42 OS=Arabidopsis thaliana OX=3702 GN=TBL42 PE=3 SV=1	PREDICTED: protein trichome birefringence-like 42 [Cucumis sativus]
Csa4G280600	10.5321	0.953918	-3.42341	down	--	--	Cellular Component: chloroplast (GO:0009507);;	--	--	--	--	Family of unknown function (DUF716)	--	PREDICTED: transmembrane protein 45A-like [Cucumis sativus]
Csa4G293010	1.17961	7.65536	2.70788	up	[L]	Replication, recombination and repair	Molecular Function: DNA binding (GO:0003677);; Molecular Function: DNA topoisomerase type II (ATP-hydrolyzing) activity (GO:0003918);; Molecular Function: ATP binding (GO:0005524);; Cellular Component: nucleus (GO:0005634);; Cellular Component: chromosome (GO:0005694);; Biological Process: DNA topological change (GO:0006265);; Biological Process: epidermal cell fate specification (GO:0009957);; M…	K10878|0|csv:101222473|K10878 meiotic recombination protein SPO11 | (RefSeq) DNA topoisomerase 6 subunit A	--	[L]	Replication, recombination and repair	Type IIB DNA topoisomerase	DNA topoisomerase 6 subunit A OS=Arabidopsis thaliana OX=3702 GN=TOP6A PE=1 SV=1	PREDICTED: DNA topoisomerase 6 subunit A [Cucumis sativus]
Csa4G296280	96.4261	35.3316	-1.43879	down	[DZ]	Cell cycle control, cell division, chromosome partitioning;; Cytoskeleton	Molecular Function: chromatin binding (GO:0003682);; Molecular Function: binding (GO:0005488);; Molecular Function: Ran GTPase binding (GO:0008536);;	--	--	[S]	Function unknown	Regulator of chromosome condensation (RCC1) repeat;; Regulator of chromosome condensation (RCC1) repeat	Ultraviolet-B receptor UVR8 OS=Arabidopsis thaliana OX=3702 GN=UVR8 PE=1 SV=1	PREDICTED: ultraviolet-B receptor UVR8-like isoform X5 [Cucumis sativus]
Csa4G304250	73.791	4.00691	-4.1666	down	[O]	Posttranslational modification, protein turnover, chaperones	Molecular Function: glutathione transferase activity (GO:0004364);; Cellular Component: cytoplasm (GO:0005737);; Biological Process: fatty acid beta-oxidation (GO:0006635);; Biological Process: response to stress (GO:0006950);; Biological Process: toxin catabolic process (GO:0009407);; Biological Process: response to organic substance (GO:0010033);; Biological Process: response to cyclopentenone …	K00799|1.618e-128|csv:101213782|K00799 glutathione S-transferase [EC:2.5.1.18] | (RefSeq) glutathione S-transferase U8-like	Glutathione metabolism (ko00480)	[O]	Posttranslational modification, protein turnover, chaperones	Glutathione S-transferase, N-terminal domain;; Glutathione S-transferase, N-terminal domain;; Glutathione S-transferase, N-terminal domain;; Glutathione S-transferase, C-terminal domain	Glutathione S-transferase U8 OS=Arabidopsis thaliana OX=3702 GN=GSTU8 PE=2 SV=1	PREDICTED: glutathione S-transferase U8-like [Cucumis sativus]
Csa4G314480	61.0126	39.61	-0.601573	down	--	--	Biological Process: membrane fusion (GO:0006944);; Biological Process: metabolic process (GO:0008152);; Molecular Function: methyltransferase activity (GO:0008168);; Biological Process: methylation (GO:0032259);; Biological Process: Golgi vesicle transport (GO:0048193);;	--	--	--	--	Methyltransferase domain;; Methyltransferase FkbM domain	--	PREDICTED: uncharacterized protein LOC101209474 [Cucumis sativus]
Csa4G354130	15.1371	1.47973	-3.31444	down	[H]	Coenzyme transport and metabolism	Cellular Component: mitochondrion (GO:0005739);; Cellular Component: cytosol (GO:0005829);; Biological Process: toxin catabolic process (GO:0009407);; Biological Process: response to cyclopentenone (GO:0010583);; Molecular Function: transferase activity (GO:0016740);; Biological Process: response to cadmium ion (GO:0046686);;	--	--	[R]	General function prediction only	Methyltransferase domain;; Methyltransferase domain;; Methyltransferase domain;; Methyltransferase domain	--	PREDICTED: putative methyltransferase DDB_G0268948 [Cucumis sativus]
Csa4G454150	4.81734	7.04394	0.600564	up	--	--	Molecular Function: nucleotide binding (GO:0000166);; Molecular Function: protein kinase activity (GO:0004672);; Cellular Component: nucleus (GO:0005634);; Cellular Component: cytoplasm (GO:0005737);; Biological Process: phosphorylation (GO:0016310);; Biological Process: defense response to bacterium (GO:0042742);;	K14498|0|csv:101209540|K14498 serine/threonine-protein kinase SRK2 [EC:2.7.11.1] | (RefSeq) serine/threonine-protein kinase SRK2G-like	Plant hormone signal transduction (ko04075)	[T]	Signal transduction mechanisms	Protein kinase domain;; Protein tyrosine kinase	Serine/threonine-protein kinase SAPK7 OS=Oryza sativa subsp. japonica OX=39947 GN=SAPK7 PE=2 SV=2	hypothetical protein Csa_4G454150 [Cucumis sativus]
Csa4G621220	20.4883	6.75092	-1.55632	down	--	--	Molecular Function: oxidoreductase activity (GO:0016491);; Molecular Function: metal ion binding (GO:0046872);;	--	--	[QI]	Secondary metabolites biosynthesis, transport and catabolism;; Lipid transport and metabolism	Cytochrome P450	Cytochrome P450 CYP72A219 OS=Panax ginseng OX=4054 PE=2 SV=1	hypothetical protein Csa_4G621220 [Cucumis sativus]
Csa4G622870	27.593	15.5513	-0.806543	down	--	--	Cellular Component: integral component of plasma membrane (GO:0005887);; Biological Process: carbohydrate transport (GO:0008643);; Molecular Function: sugar transmembrane transporter activity (GO:0051119);;	K15382|1.35778e-143|csv:101220605|K15382 solute carrier family 50 (sugar transporter) | (RefSeq) bidirectional sugar transporter SWEET2	--	[R]	General function prediction only	Sugar efflux transporter for intercellular exchange	Bidirectional sugar transporter SWEET2 OS=Arabidopsis thaliana OX=3702 GN=SWEET2 PE=1 SV=1	PREDICTED: bidirectional sugar transporter SWEET2 [Cucumis sativus]
Csa4G631600	9.90345	5.40312	-0.848385	down	--	--	--	--	--	--	--	--	--	PREDICTED: uncharacterized protein LOC101215612 [Cucumis sativus]
Csa4G639960	8.53952	2.11174	-1.98449	down	--	--	Molecular Function: transferase activity, transferring acyl groups other than amino-acyl groups (GO:0016747);;	--	--	--	--	Transferase family	Uncharacterized acetyltransferase At3g50280 OS=Arabidopsis thaliana OX=3702 GN=At3g50280 PE=3 SV=1	PREDICTED: uncharacterized acetyltransferase At3g50280-like [Cucumis sativus]
Csa4G645880	10.8466	16.8431	0.655273	up	--	--	Cellular Component: mitochondrion (GO:0005739);; Cellular Component: endosome (GO:0005768);; Cellular Component: Golgi apparatus (GO:0005794);; Cellular Component: trans-Golgi network (GO:0005802);; Molecular Function: acetylglucosaminyltransferase activity (GO:0008375);; Cellular Component: membrane (GO:0016020);;	--	--	--	--	Core-2/I-Branching enzyme	--	PREDICTED: uncharacterized protein LOC101205668 [Cucumis sativus]
Csa4G664370	30.6305	8.90429	-1.76166	down	--	--	Molecular Function: mannose-6-phosphate isomerase activity (GO:0004476);; Cellular Component: cytosol (GO:0005829);; Cellular Component: plasma membrane (GO:0005886);; Biological Process: carbohydrate metabolic process (GO:0005975);; Biological Process: rRNA processing (GO:0006364);; Biological Process: response to light stimulus (GO:0009416);; Cellular Component: chloroplast (GO:0009507);; Biolo…	--	--	--	--	N-terminal C2 in EEIG1 and EHBP1 proteins	Protein PLASTID MOVEMENT IMPAIRED 1 OS=Arabidopsis thaliana OX=3702 GN=PMI1 PE=1 SV=1	PREDICTED: uncharacterized protein LOC101218314 [Cucumis sativus]
Csa5G158490	16.0126	8.83149	-0.846819	down	[L]	Replication, recombination and repair	Biological Process: photoreactive repair (GO:0000719);; Molecular Function: transcription factor activity, sequence-specific DNA binding (GO:0003700);; Molecular Function: deoxyribodipyrimidine photo-lyase activity (GO:0003904);; Cellular Component: nucleus (GO:0005634);; Biological Process: regulation of transcription, DNA-templated (GO:0006355);; Biological Process: circadian rhythm (GO:0007623…	K01669|0|csv:101211446|K01669 deoxyribodipyrimidine photo-lyase [EC:4.1.99.3] | (RefSeq) CSPHR; deoxyribodipyrimidine photo-lyase-like	--	[LT]	Replication, recombination and repair;; Signal transduction mechanisms	DNA photolyase	Deoxyribodipyrimidine photo-lyase OS=Arabidopsis thaliana OX=3702 GN=PHR1 PE=2 SV=1	deoxyribodipyrimidine photo-lyase-like [Cucumis sativus]
Csa5G159610	2.59045	5.4894	1.10323	up	[QV]	Secondary metabolites biosynthesis, transport and catabolism;; Defense mechanisms	Molecular Function: monooxygenase activity (GO:0004497);; Molecular Function: iron ion binding (GO:0005506);; Molecular Function: electron carrier activity (GO:0009055);; Cellular Component: chloroplast (GO:0009507);; Molecular Function: oxidoreductase activity, acting on paired donors, with incorporation or reduction of molecular oxygen (GO:0016705);; Molecular Function: oxygen binding (GO:00198…	--	--	[Q]	Secondary metabolites biosynthesis, transport and catabolism	Cytochrome P450	Flavonoid 3&apos;,5&apos;-hydroxylase OS=Solanum melongena OX=4111 GN=CYP75A2 PE=2 SV=1	PREDICTED: flavonoid 3&apos;,5&apos;-hydroxylase-like [Cucumis sativus]
Csa5G171700	22.0135	3.37712	-2.67896	down	--	--	Cellular Component: mitochondrion (GO:0005739);; Biological Process: pentose-phosphate shunt (GO:0006098);; Cellular Component: chloroplast stroma (GO:0009570);; Biological Process: leaf senescence (GO:0010150);; Biological Process: mRNA modification (GO:0016556);; Molecular Function: 2 iron, 2 sulfur cluster binding (GO:0051537);; Biological Process: iron ion homeostasis (GO:0055072);; Biologica…	--	--	[R]	General function prediction only	Iron-binding zinc finger CDGSH type	CDGSH iron-sulfur domain-containing protein NEET OS=Arabidopsis thaliana OX=3702 GN=NEET PE=1 SV=1	PREDICTED: CDGSH iron-sulfur domain-containing protein NEET [Cucumis sativus]
Csa5G175720	2.78976	1.2466	-1.20297	down	--	--	Biological Process: cell morphogenesis (GO:0000902);; Molecular Function: nucleic acid binding (GO:0003676);; Molecular Function: catalytic activity (GO:0003824);; Cellular Component: spliceosomal complex (GO:0005681);; Cellular Component: cytoplasm (GO:0005737);; Biological Process: protein targeting to vacuole (GO:0006623);; Biological Process: membrane fusion (GO:0006944);; Biological Process:…	K12859|1.61959e-102|csv:101205509|K12859 U5 snRNP protein, DIM1 family | (RefSeq) thioredoxin-like protein YLS8	Spliceosome (ko03040)	[AD]	RNA processing and modification;; Cell cycle control, cell division, chromosome partitioning	Mitosis protein DIM1;; Thioredoxin	Thioredoxin-like protein YLS8 OS=Arabidopsis thaliana OX=3702 GN=YLS8 PE=2 SV=1	PREDICTED: thioredoxin-like protein YLS8 isoform X1 [Cucumis sativus]
Csa5G190530	5.11589	2.6087	-0.947231	down	[O]	Posttranslational modification, protein turnover, chaperones	Biological Process: response to stress (GO:0006950);;	K13993|8.93125e-83|csv:105435462|K13993 HSP20 family protein | (RefSeq) 17.8 kDa class I heat shock protein-like	Protein processing in endoplasmic reticulum (ko04141)	[O]	Posttranslational modification, protein turnover, chaperones	Hsp20/alpha crystallin family	18.2 kDa class I heat shock protein OS=Medicago sativa OX=3879 GN=HSP18.2 PE=2 SV=1	PREDICTED: 17.8 kDa class I heat shock protein-like [Cucumis sativus]
Csa5G202330	0.829907	1.7965	1.04779	up	[QV]	Secondary metabolites biosynthesis, transport and catabolism;; Defense mechanisms	Biological Process: polysaccharide biosynthetic process (GO:0000271);; Molecular Function: monooxygenase activity (GO:0004497);; Molecular Function: iron ion binding (GO:0005506);; Cellular Component: mitochondrion (GO:0005739);; Molecular Function: electron carrier activity (GO:0009055);; Biological Process: multidimensional cell growth (GO:0009825);; Biological Process: positive regulation of f…	K09588|0|csv:101216594|K09588 cytochrome P450 family 90 subfamily A polypeptide 1 [EC:1.14.-.-] | (RefSeq) cytochrome P450 90A1	Brassinosteroid biosynthesis (ko00905)	[QI]	Secondary metabolites biosynthesis, transport and catabolism;; Lipid transport and metabolism	Cytochrome P450	Cytochrome P450 90A1 OS=Arabidopsis thaliana OX=3702 GN=CYP90A1 PE=2 SV=1	PREDICTED: cytochrome P450 90A1 isoform X1 [Cucumis sativus]
Csa5G217670	7.96506	14.6323	0.899893	up	--	--	Biological Process: abscisic acid-activated signaling pathway (GO:0009738);;	K14496|8.01937e-137|csv:101219833|K14496 abscisic acid receptor PYR/PYL family | (RefSeq) abscisic acid receptor PYL4-like	Plant hormone signal transduction (ko04075)	--	--	Polyketide cyclase / dehydrase and lipid transport;; Pathogenesis-related protein Bet v I family;; Polyketide cyclase / dehydrase and lipid transport	Abscisic acid receptor PYL4 OS=Arabidopsis thaliana OX=3702 GN=PYL4 PE=1 SV=1	PREDICTED: abscisic acid receptor PYL4-like [Cucumis sativus]
Csa5G220390	26.0714	4.38253	-2.54696	down	--	--	Molecular Function: DNA binding (GO:0003677);; Cellular Component: nucleus (GO:0005634);; Molecular Function: zinc ion binding (GO:0008270);; Biological Process: chloroplast organization (GO:0009658);; Biological Process: myo-inositol hexakisphosphate biosynthetic process (GO:0010264);; Biological Process: positive regulation of transcription, DNA-templated (GO:0045893);;	--	--	--	--	GATA-type transcription activator, N-terminal	--	PREDICTED: uncharacterized protein LOC101211273 [Cucumis sativus]
Csa5G435070	5.68653	8.9528	0.676777	up	[S]	Function unknown	Molecular Function: ATP binding (GO:0005524);; Cellular Component: nucleus (GO:0005634);; Biological Process: N-terminal protein myristoylation (GO:0006499);; Biological Process: plant-type cell wall modification (GO:0009827);; Biological Process: pollen tube growth (GO:0009860);; Molecular Function: 1-phosphatidylinositol-4-phosphate 5-kinase activity (GO:0016308);; Cellular Component: apical pl…	K00889|0|csv:101210353|K00889 1-phosphatidylinositol-4-phosphate 5-kinase [EC:2.7.1.68] | (RefSeq) phosphatidylinositol 4-phosphate 5-kinase 6-like	Inositol phosphate metabolism (ko00562);; Phosphatidylinositol signaling system (ko04070);; Endocytosis (ko04144)	[T]	Signal transduction mechanisms	Phosphatidylinositol-4-phosphate 5-Kinase;; MORN repeat	Phosphatidylinositol 4-phosphate 5-kinase 6 OS=Arabidopsis thaliana OX=3702 GN=PIP5K6 PE=2 SV=1	PREDICTED: phosphatidylinositol 4-phosphate 5-kinase 6-like [Cucumis sativus]
Csa5G505150	4.18508	1.78664	-1.19355	down	[T]	Signal transduction mechanisms	Molecular Function: ATP binding (GO:0005524);; Cellular Component: vacuolar lumen (GO:0005775);; Cellular Component: plasma membrane (GO:0005886);; Biological Process: obsolete ATP catabolic process (GO:0006200);; Biological Process: amino acid transport (GO:0006865);; Biological Process: vacuolar transport (GO:0007034);; Biological Process: response to nematode (GO:0009624);; Molecular Function:…	--	--	[Q]	Secondary metabolites biosynthesis, transport and catabolism	ABC-2 type transporter;; ABC transporter	ABC transporter G family member 16 OS=Arabidopsis thaliana OX=3702 GN=ABCG16 PE=2 SV=2	PREDICTED: ABC transporter G family member 6-like [Cucumis sativus]
Csa5G577430	3.97143	0.75288	-2.27159	down	--	--	Biological Process: transcription, DNA-templated (GO:0006351);; Cellular Component: chloroplast outer membrane (GO:0009707);; Biological Process: chloroplast relocation (GO:0009902);; Biological Process: cellular component organization (GO:0016043);; Biological Process: RNA metabolic process (GO:0016070);; Biological Process: photosynthesis, light reaction (GO:0019684);; Biological Process: regul…	--	--	--	--	--	Protein CHUP1, chloroplastic OS=Arabidopsis thaliana OX=3702 GN=CHUP1 PE=1 SV=1	hypothetical protein Csa_5G577430 [Cucumis sativus]
Csa5G589380	22.965	11.4614	-0.981429	down	--	--	Cellular Component: chloroplast (GO:0009507);; Molecular Function: heat shock protein binding (GO:0031072);; Molecular Function: unfolded protein binding (GO:0051082);;	--	--	--	--	--	--	PREDICTED: uncharacterized protein LOC105435558 [Cucumis sativus]
Csa5G590010	3.60642	0.765122	-2.18624	down	[O]	Posttranslational modification, protein turnover, chaperones	Molecular Function: threonine-type endopeptidase activity (GO:0004298);; Cellular Component: nucleus (GO:0005634);; Cellular Component: cytoplasm (GO:0005737);; Cellular Component: proteasome core complex (GO:0005839);; Biological Process: ubiquitin-dependent protein catabolic process (GO:0006511);; Biological Process: response to cadmium ion (GO:0046686);;	K02737|0|csv:101210332|K02737 20S proteasome subunit beta 5 [EC:3.4.25.1] | (RefSeq) proteasome subunit beta type-5-like	Proteasome (ko03050)	[O]	Posttranslational modification, protein turnover, chaperones	Proteasome subunit	Proteasome subunit beta type-5 OS=Spinacia oleracea OX=3562 PE=2 SV=1	hypothetical protein Csa_5G590010 [Cucumis sativus]
Csa5G593380	0.275694	0.925155	1.75873	up	[V]	Defense mechanisms	Molecular Function: ATP binding (GO:0005524);; Biological Process: obsolete ATP catabolic process (GO:0006200);; Molecular Function: xenobiotic-transporting ATPase activity (GO:0008559);; Cellular Component: integral component of membrane (GO:0016021);; Biological Process: transmembrane transport (GO:0055085);;	K05658|0|csv:101217411|K05658 ATP-binding cassette, subfamily B (MDR/TAP), member 1 [EC:3.6.3.44] | (RefSeq) ABC transporter B family member 15-like	ABC transporters (ko02010)	[Q]	Secondary metabolites biosynthesis, transport and catabolism	ABC transporter transmembrane region;; ABC transporter;; RecF/RecN/SMC N terminal domain;; Zeta toxin;; P-loop containing region of AAA domain;; Predicted ATPase of the ABC class	Putative multidrug resistance protein OS=Oryza sativa subsp. japonica OX=39947 GN=Os02g0190300 PE=3 SV=1	hypothetical protein Csa_5G593380 [Cucumis sativus]
Csa5G606730	7.26854	2.22853	-1.67876	down	--	--	Biological Process: response to hormone (GO:0009725);; Biological Process: response to abscisic acid (GO:0009737);; Biological Process: regulation of cellular process (GO:0050794);; Biological Process: cellular response to stimulus (GO:0051716);; Biological Process: response to oxygen-containing compound (GO:1901700);;	--	--	--	--	Putative nuclear localisation signal;; Ethylene-responsive binding factor-associated repression;; TPL-binding domain in jasmonate signalling	Ninja-family protein AFP2 OS=Arabidopsis thaliana OX=3702 GN=AFP2 PE=1 SV=1	PREDICTED: ninja-family protein AFP3-like [Cucumis sativus]
Csa5G606840	9.5476	0.78667	-3.58052	down	[QV]	Secondary metabolites biosynthesis, transport and catabolism;; Defense mechanisms	Molecular Function: monooxygenase activity (GO:0004497);; Molecular Function: iron ion binding (GO:0005506);; Molecular Function: electron carrier activity (GO:0009055);; Molecular Function: oxidoreductase activity (GO:0016491);; Molecular Function: oxidoreductase activity, acting on paired donors, with incorporation or reduction of molecular oxygen (GO:0016705);; Molecular Function: heme binding…	--	--	[QI]	Secondary metabolites biosynthesis, transport and catabolism;; Lipid transport and metabolism	Cytochrome P450	Cytochrome P450 CYP749A22 OS=Panax ginseng OX=4054 PE=2 SV=1	hypothetical protein Csa_5G606840 [Cucumis sativus]
Csa5G608570	10.6761	18.5937	0.823927	up	--	--	Biological Process: metal ion transport (GO:0030001);; Molecular Function: metal ion binding (GO:0046872);;	--	--	--	--	--	--	hypothetical protein Csa_5G608570 [Cucumis sativus]
Csa5G615240	18.3919	9.71359	-0.900283	down	[G]	Carbohydrate transport and metabolism	Molecular Function: sucrose alpha-glucosidase activity (GO:0004575);; Biological Process: starch metabolic process (GO:0005982);; Biological Process: sucrose catabolic process (GO:0005987);; Cellular Component: chloroplast (GO:0009507);; Molecular Function: glycopeptide alpha-N-acetylgalactosaminidase activity (GO:0033926);; Biological Process: cotyledon development (GO:0048825);;	--	--	--	--	Alkaline and neutral invertase	Alkaline/neutral invertase E, chloroplastic OS=Arabidopsis thaliana OX=3702 GN=INVE PE=1 SV=1	PREDICTED: neutral/alkaline invertase 3, chloroplastic [Cucumis sativus]
Csa5G623680	204.625	132.906	-0.603061	down	--	--	Molecular Function: calcium ion binding (GO:0005509);; Molecular Function: calcium-dependent phospholipid binding (GO:0005544);;	K17094|0|csv:101218695|K17094 annexin A6 | (RefSeq) annexin A6	--	[U]	Intracellular trafficking, secretion, and vesicular transport	Annexin	Annexin-like protein RJ4 OS=Fragaria ananassa OX=3747 PE=2 SV=2	hypothetical protein Csa_5G623680 [Cucumis sativus]
Csa5G623810	2.39031	5.59689	1.222	up	[E]	Amino acid transport and metabolism	Cellular Component: plasma membrane (GO:0005886);; Biological Process: transport (GO:0006810);; Cellular Component: membrane (GO:0016020);;	K14638|0|csv:101221222|K14638 solute carrier family 15 (peptide/histidine transporter), member 3/4 | (RefSeq) protein NRT1/ PTR FAMILY 5.4	--	[E]	Amino acid transport and metabolism	POT family;; Major Facilitator Superfamily	Protein NRT1/ PTR FAMILY 5.4 OS=Arabidopsis thaliana OX=3702 GN=NPF5.4 PE=2 SV=1	hypothetical protein Csa_5G623810 [Cucumis sativus]
Csa5G623860	22.4379	9.52495	-1.21287	down	[C]	Energy production and conversion	Biological Process: MAPK cascade (GO:0000165);; Molecular Function: NAD(P)H dehydrogenase (quinone) activity (GO:0003955);; Cellular Component: mitochondrion (GO:0005739);; Cellular Component: peroxisome (GO:0005777);; Cellular Component: cytosol (GO:0005829);; Cellular Component: plasma membrane (GO:0005886);; Biological Process: glycolytic process (GO:0006096);; Biological Process: protein targ…	--	--	[R]	General function prediction only	NADPH-dependent FMN reductase;; Flavodoxin-like fold	NAD(P)H:quinone oxidoreductase OS=Solanum tuberosum OX=4113 PE=2 SV=1	PREDICTED: NAD(P)H:quinone oxidoreductase-like [Cucumis sativus]
Csa5G636530	1.46053	0.673223	-1.09414	down	[O]	Posttranslational modification, protein turnover, chaperones	Molecular Function: structural constituent of ribosome (GO:0003735);; Molecular Function: ATP-dependent peptidase activity (GO:0004176);; Molecular Function: metalloendopeptidase activity (GO:0004222);; Molecular Function: ATP binding (GO:0005524);; Cellular Component: ribosome (GO:0005840);; Biological Process: obsolete ATP catabolic process (GO:0006200);; Biological Process: translation (GO:000…	K03798|0|csv:101213306|K03798 cell division protease FtsH [EC:3.4.24.-] | (RefSeq) ATP-dependent zinc metalloprotease FTSH 6, chloroplastic	--	[O]	Posttranslational modification, protein turnover, chaperones	Peptidase family M41;; ATPase family associated with various cellular activities (AAA);; TIP49 C-terminus;; AAA domain (dynein-related subfamily);; Holliday junction DNA helicase ruvB N-terminus	ATP-dependent zinc metalloprotease FTSH 6, chloroplastic OS=Arabidopsis thaliana OX=3702 GN=FTSH6 PE=2 SV=1	PREDICTED: ATP-dependent zinc metalloprotease FTSH 6, chloroplastic [Cucumis sativus]
Csa5G636610	2.03939	5.99613	1.5584	up	--	--	--	--	--	--	--	--	--	hypothetical protein Csa_5G636610 [Cucumis sativus]
Csa5G643360	59.7745	36.0564	-0.707395	down	--	--	--	--	--	--	--	GDSL/SGNH-like Acyl-Esterase family found in Pmr5 and Cas1p;; PMR5 N terminal Domain	Protein trichome birefringence-like 19 OS=Arabidopsis thaliana OX=3702 GN=TBL19 PE=3 SV=1	PREDICTED: protein trichome birefringence-like 19 [Cucumis sativus]
Csa6G009470	11.2688	17.361	0.622222	up	--	--	Cellular Component: endoplasmic reticulum (GO:0005783);; Cellular Component: Golgi apparatus (GO:0005794);; Biological Process: purine nucleobase transport (GO:0006863);; Molecular Function: organic anion transmembrane transporter activity (GO:0008514);; Biological Process: organic anion transport (GO:0015711);; Cellular Component: integral component of membrane (GO:0016021);; Biological Process:…	--	--	[GE]	Carbohydrate transport and metabolism;; Amino acid transport and metabolism	Triose-phosphate Transporter family;; UAA transporter family;; EamA-like transporter family	Probable sugar phosphate/phosphate translocator At3g11320 OS=Arabidopsis thaliana OX=3702 GN=At3g11320 PE=2 SV=1	hypothetical protein Csa_6G009470 [Cucumis sativus]
Csa6G012810	5.8322	2.11764	-1.44198	down	--	--	--	--	--	--	--	AP2 domain	Dehydration-responsive element-binding protein 2A OS=Arabidopsis thaliana OX=3702 GN=DREB2A PE=1 SV=1	PREDICTED: dehydration-responsive element-binding protein 2C isoform X2 [Cucumis sativus]
Csa6G014570	22.2428	34.1131	0.637201	up	--	--	Cellular Component: plastid (GO:0009536);;	--	--	--	--	--	--	PREDICTED: uncharacterized protein LOC105435745 [Cucumis sativus]
Csa6G052050	8.80621	4.33518	-0.986603	down	--	--	Cellular Component: extracellular region (GO:0005576);; Biological Process: guard cell differentiation (GO:0010052);; Biological Process: stomatal complex development (GO:0010374);; Biological Process: epidermis morphogenesis (GO:0048730);; Biological Process: negative regulation of stomatal complex development (GO:2000122);;	K20729|4.51557e-71|csv:101215276|K20729 protein EPIDERMAL PATTERNING FACTOR 1/2 | (RefSeq) protein EPIDERMAL PATTERNING FACTOR 2	--	--	--	Epidermal patterning factor proteins	Protein EPIDERMAL PATTERNING FACTOR 2 OS=Arabidopsis thaliana OX=3702 GN=EPF2 PE=1 SV=1	PREDICTED: protein EPIDERMAL PATTERNING FACTOR 2 [Cucumis sativus]
Csa6G084580	130.859	42.1161	-1.61587	down	--	--	Biological Process: response to stress (GO:0006950);;	--	--	--	--	Dirigent-like protein	Dirigent protein 20 OS=Arabidopsis thaliana OX=3702 GN=DIR20 PE=2 SV=1	PREDICTED: dirigent protein 7-like [Cucumis sativus]
Csa6G094690	5.34464	1.39995	-1.53951	down	--	--	--	--	--	--	--	--	--	hypothetical protein Csa_6G094690 [Cucumis sativus]
Csa6G106800	14.862	7.83452	-0.89949	down	--	--	Molecular Function: calcium ion binding (GO:0005509);; Molecular Function: protein binding (GO:0005515);; Cellular Component: nucleus (GO:0005634);; Biological Process: trichome branching (GO:0010091);; Biological Process: hydrogen peroxide catabolic process (GO:0042744);;	K16465|6.21257e-85|csv:101208703|K16465 centrin-1 | (RefSeq) calcium-binding protein KIC	--	[ZD]	Cytoskeleton;; Cell cycle control, cell division, chromosome partitioning	EF-hand domain pair	Calcium-binding protein KIC OS=Arabidopsis thaliana OX=3702 GN=KIC PE=1 SV=2	PREDICTED: calcium-binding protein KIC [Cucumis sativus]
Csa6G118880	5.98401	3.97417	-0.604136	down	[T]	Signal transduction mechanisms	Cellular Component: ubiquitin ligase complex (GO:0000151);; Molecular Function: ubiquitin-protein transferase activity (GO:0004842);; Biological Process: membrane fusion (GO:0006944);; Biological Process: protein ubiquitination (GO:0016567);; Biological Process: actin filament-based movement (GO:0030048);; Biological Process: obsolete cellular process involved in reproduction (GO:0048610);; Biolo…	--	--	[S]	Function unknown	Armadillo/beta-catenin-like repeat;; U-box domain	U-box domain-containing protein 15 OS=Arabidopsis thaliana OX=3702 GN=PUB15 PE=2 SV=2	hypothetical protein Csa_6G118880 [Cucumis sativus]
Csa6G149390	6.31652	2.40033	-1.37455	down	--	--	Biological Process: proteolysis (GO:0006508);; Molecular Function: serine-type peptidase activity (GO:0008236);;	K01285|0|csv:101214891|K01285 lysosomal Pro-X carboxypeptidase [EC:3.4.16.2] | (RefSeq) lysosomal Pro-X carboxypeptidase-like	--	[OR]	Posttranslational modification, protein turnover, chaperones;; General function prediction only	Serine carboxypeptidase S28	Probable serine protease EDA2 OS=Arabidopsis thaliana OX=3702 GN=EDA2 PE=2 SV=2	PREDICTED: lysosomal Pro-X carboxypeptidase-like [Cucumis sativus]
Csa6G152340	133.63	21.5452	-2.61048	down	--	--	Biological Process: response to karrikin (GO:0080167);;	--	--	--	--	--	Protein BIC2 OS=Arabidopsis thaliana OX=3702 GN=BIC2 PE=4 SV=1	hypothetical protein Csa_6G152340 [Cucumis sativus]
Csa6G185250	10.5952	5.34969	-0.960999	down	--	--	--	--	--	--	--	--	SelT-like protein OS=Arabidopsis thaliana OX=3702 GN=At3g47300 PE=2 SV=2	hypothetical protein Csa_6G185250 [Cucumis sativus]
Csa6G358680	66.2117	34.2865	-0.928784	down	[R]	General function prediction only	Cellular Component: nucleus (GO:0005634);; Cellular Component: cytosol (GO:0005829);; Molecular Function: lyase activity (GO:0016829);;	K06966|1.83069e-90|csv:101207180|K06966 uncharacterized protein | (RefSeq) cytokinin riboside 5'-monophosphate phosphoribohydrolase LOG1-like	--	--	--	Possible lysine decarboxylase	Cytokinin riboside 5&apos;-monophosphate phosphoribohydrolase LOG5 OS=Arabidopsis thaliana OX=3702 GN=LOG5 PE=1 SV=1	hypothetical protein Csa_6G358680 [Cucumis sativus]
Csa6G362950	17.4615	9.69896	-0.838314	down	[C]	Energy production and conversion	Molecular Function: nucleotide binding (GO:0000166);; Molecular Function: transcription factor activity, sequence-specific DNA binding (GO:0003700);; Molecular Function: ATP citrate synthase activity (GO:0003878);; Molecular Function: succinate-CoA ligase (ADP-forming) activity (GO:0004775);; Cellular Component: cytosol (GO:0005829);; Cellular Component: plasma membrane (GO:0005886);; Biological …	K01648|0|csv:101209539|K01648 ATP citrate (pro-S)-lyase [EC:2.3.3.8] | (RefSeq) ATP-citrate synthase beta chain protein 2-like	Citrate cycle (TCA cycle) (ko00020)	[C]	Energy production and conversion	Citrate synthase, C-terminal domain;; CoA-ligase;; Succinyl-CoA ligase like flavodoxin domain;; CoA binding domain	ATP-citrate synthase beta chain protein 1 OS=Oryza sativa subsp. japonica OX=39947 GN=ACLB-1 PE=2 SV=1	PREDICTED: ATP-citrate synthase beta chain protein 2-like [Cucumis sativus]
Csa6G401440	10.7689	15.8355	0.586706	up	--	--	Biological Process: flower development (GO:0009908);;	--	--	--	--	Domain of unknown function (DUF296)	AT-hook motif nuclear-localized protein 10 OS=Arabidopsis thaliana OX=3702 GN=AHL10 PE=1 SV=2	PREDICTED: AT-hook motif nuclear-localized protein 10 [Cucumis sativus]
Csa6G425860	32.1672	17.9234	-0.822532	down	[R]	General function prediction only	Molecular Function: nucleotide binding (GO:0000166);; Molecular Function: protein kinase activity (GO:0004672);; Biological Process: cell adhesion (GO:0007155);; Biological Process: epidermal cell differentiation (GO:0009913);; Biological Process: trichome morphogenesis (GO:0010090);; Biological Process: cellular component organization (GO:0016043);; Biological Process: phosphorylation (GO:001631…	K08857|0|csv:101220506|K08857 NIMA (never in mitosis gene a)-related kinase 1/4/5 [EC:2.7.11.1] | (RefSeq) serine/threonine-protein kinase Nek5	--	[R]	General function prediction only	Protein kinase domain;; Protein tyrosine kinase;; Kinase-like	Serine/threonine-protein kinase Nek5 OS=Arabidopsis thaliana OX=3702 GN=NEK5 PE=1 SV=1	PREDICTED: serine/threonine-protein kinase Nek5 isoform X1 [Cucumis sativus]
Csa6G426380	0.363266	0.866222	1.26824	up	--	--	--	--	--	--	--	Fantastic Four meristem regulator	Protein FAF-like, chloroplastic OS=Arabidopsis thaliana OX=3702 GN=At5g22090 PE=2 SV=1	PREDICTED: protein FAF-like, chloroplastic [Cucumis sativus]
Csa6G490250	11.6679	5.51082	-1.07795	down	[IQR]	Lipid transport and metabolism;; Secondary metabolites biosynthesis, transport and catabolism;; General function prediction only	Molecular Function: nucleotide binding (GO:0000166);; Molecular Function: 2,3-dihydro-2,3-dihydroxybenzoate dehydrogenase activity (GO:0008667);; Molecular Function: oxidoreductase activity (GO:0016491);; Biological Process: siderophore biosynthetic process (GO:0019290);; Biological Process: oxidation-reduction process (GO:0055114);;	--	--	[I]	Lipid transport and metabolism	short chain dehydrogenase;; Enoyl-(Acyl carrier protein) reductase	Short-chain dehydrogenase reductase 3a OS=Arabidopsis thaliana OX=3702 GN=SDR3a PE=2 SV=1	PREDICTED: 3-ketodihydrosphingosine reductase [Cucumis sativus]
Csa6G492230	9.61621	0.226188	-5.33867	down	[QV]	Secondary metabolites biosynthesis, transport and catabolism;; Defense mechanisms	Molecular Function: monooxygenase activity (GO:0004497);; Molecular Function: iron ion binding (GO:0005506);; Molecular Function: electron carrier activity (GO:0009055);; Molecular Function: oxidoreductase activity, acting on paired donors, with incorporation or reduction of molecular oxygen (GO:0016705);; Molecular Function: heme binding (GO:0020037);; Biological Process: oxidation-reduction pro…	--	--	[Q]	Secondary metabolites biosynthesis, transport and catabolism	Cytochrome P450	Cytochrome P450 81E8 OS=Medicago truncatula OX=3880 GN=CYP81E8 PE=2 SV=1	PREDICTED: cytochrome P450 81E8 [Cucumis sativus]
Csa6G492250	10.3963	0.555743	-4.1647	down	[QV]	Secondary metabolites biosynthesis, transport and catabolism;; Defense mechanisms	Molecular Function: monooxygenase activity (GO:0004497);; Molecular Function: iron ion binding (GO:0005506);; Molecular Function: electron carrier activity (GO:0009055);; Molecular Function: oxidoreductase activity, acting on paired donors, with incorporation or reduction of molecular oxygen (GO:0016705);; Molecular Function: heme binding (GO:0020037);; Cellular Component: cell part (GO:0044464);…	--	--	[Q]	Secondary metabolites biosynthesis, transport and catabolism	Cytochrome P450	Cytochrome P450 81E8 OS=Medicago truncatula OX=3880 GN=CYP81E8 PE=2 SV=1	PREDICTED: cytochrome P450 81E8-like [Cucumis sativus]
Csa6G518170	6.62158	0.4234	-3.91601	down	--	--	Molecular Function: transcription factor activity, sequence-specific DNA binding (GO:0003700);; Cellular Component: nucleus (GO:0005634);; Biological Process: multicellular organism development (GO:0007275);; Biological Process: vegetative to reproductive phase transition of meristem (GO:0010228);; Biological Process: glucuronoxylan metabolic process (GO:0010413);; Biological Process: protein des…	--	--	--	--	No apical meristem (NAM) protein	NAC domain-containing protein 73 OS=Arabidopsis thaliana OX=3702 GN=NAC073 PE=2 SV=1	PREDICTED: NAC domain-containing protein 8-like [Cucumis sativus]
Csa6G520480	42.5107	9.41634	-2.14688	down	[Q]	Secondary metabolites biosynthesis, transport and catabolism	Molecular Function: oxidoreductase activity, acting on paired donors, with incorporation or reduction of molecular oxygen, 2-oxoglutarate as one donor, and incorporation of one atom each of oxygen into both donors (GO:0016706);; Molecular Function: flavonol synthase activity (GO:0045431);; Biological Process: flavonol biosynthetic process (GO:0051555);; Biological Process: oxidation-reduction pro…	--	--	[QR]	Secondary metabolites biosynthesis, transport and catabolism;; General function prediction only	2OG-Fe(II) oxygenase superfamily	Codeine O-demethylase OS=Papaver somniferum OX=3469 GN=CODM PE=1 SV=1	hypothetical protein Csa_6G520480 [Cucumis sativus]
Csa6G522790	23.26	14.2744	-0.683576	down	[R]	General function prediction only	Molecular Function: nucleotide binding (GO:0000166);; Cellular Component: mitochondrion (GO:0005739);; Cellular Component: chloroplast thylakoid membrane (GO:0009535);; Cellular Component: chloroplast envelope (GO:0009941);; Biological Process: myo-inositol hexakisphosphate biosynthetic process (GO:0010264);; Cellular Component: plastoglobule (GO:0010287);;	--	--	[G]	Carbohydrate transport and metabolism	NAD(P)H-binding;; NmrA-like family;; NAD dependent epimerase/dehydratase family;; 3-beta hydroxysteroid dehydrogenase/isomerase family	Uncharacterized protein At2g34460, chloroplastic OS=Arabidopsis thaliana OX=3702 GN=At2g34460 PE=1 SV=1	PREDICTED: uncharacterized protein At2g34460, chloroplastic [Cucumis sativus]
Csa6G526410	28.7817	14.961	-0.925311	down	--	--	Molecular Function: polygalacturonase activity (GO:0004650);; Cellular Component: extracellular region (GO:0005576);; Biological Process: microsporogenesis (GO:0009556);; Biological Process: plant-type cell wall modification (GO:0009827);; Biological Process: pollen tube growth (GO:0009860);; Biological Process: pollen exine formation (GO:0010584);;	--	--	--	--	Right handed beta helix region	Polygalacturonase QRT3 OS=Arabidopsis thaliana OX=3702 GN=QRT3 PE=2 SV=1	PREDICTED: polygalacturonase QRT3-like [Cucumis sativus]
Csa7G037510	551.577	342.215	-0.666717	down	--	--	Biological Process: acetyl-CoA metabolic process (GO:0006084);; Biological Process: plant-type cell wall organization (GO:0009664);; Biological Process: plant-type cell wall biogenesis (GO:0009832);; Biological Process: regulation of meristem growth (GO:0010075);; Biological Process: sterol biosynthetic process (GO:0016126);; Biological Process: brassinosteroid biosynthetic process (GO:0016132);;…	--	--	--	--	Fasciclin domain	Fasciclin-like arabinogalactan protein 7 OS=Arabidopsis thaliana OX=3702 GN=FLA7 PE=1 SV=1	PREDICTED: fasciclin-like arabinogalactan protein 7 [Cucumis sativus]
Csa7G037590	96.8638	61.3458	-0.647824	down	--	--	Molecular Function: binding (GO:0005488);; Cellular Component: cytoplasmic vesicle (GO:0016023);;	K01213|1.86485e-19|csv:101209047|K01213 galacturan 1,4-alpha-galacturonidase [EC:3.2.1.67] | (RefSeq) exopolygalacturonase-like	Pentose and glucuronate interconversions (ko00040);; Starch and sucrose metabolism (ko00500)	--	--	Glycine rich protein family	--	PREDICTED: exopolygalacturonase-like [Cucumis sativus]
Csa7G043640	29.5906	11.4831	-1.37674	down	[V]	Defense mechanisms	Cellular Component: vacuolar membrane (GO:0005774);; Cellular Component: plasma membrane (GO:0005886);; Biological Process: drug transmembrane transport (GO:0006855);; Biological Process: response to symbiotic fungus (GO:0009610);; Molecular Function: drug transmembrane transporter activity (GO:0015238);; Molecular Function: antiporter activity (GO:0015297);; Biological Process: proline transport…	K03327|0|csv:101203887|K03327 multidrug resistance protein, MATE family | (RefSeq) protein TRANSPARENT TESTA 12	--	[R]	General function prediction only	MatE	Protein DETOXIFICATION 40 OS=Arabidopsis thaliana OX=3702 GN=DTX40 PE=1 SV=1	PREDICTED: protein TRANSPARENT TESTA 12 [Cucumis sativus]
Csa7G064070	3.60155	0.497022	-2.74631	down	--	--	Cellular Component: fungal-type cell wall (GO:0009277);;	--	--	--	--	--	--	PREDICTED: classical arabinogalactan protein 10-like [Cucumis sativus]
Csa7G069130	0.882307	2.5307	1.52762	up	--	--	Cellular Component: mitochondrion (GO:0005739);;	--	--	--	--	--	--	hypothetical protein Csa_7G069130 [Cucumis sativus]
Csa7G073450	8.30787	0.233804	-5.05613	down	[G]	Carbohydrate transport and metabolism	Biological Process: metabolic process (GO:0008152);; Biological Process: cellular process (GO:0009987);; Molecular Function: UDP-glucosyltransferase activity (GO:0035251);; Molecular Function: identical protein binding (GO:0042802);; Molecular Function: scopoletin glucosyltransferase activity (GO:0050275);; Biological Process: organic substance biosynthetic process (GO:1901576);;	--	--	[GC]	Carbohydrate transport and metabolism;; Energy production and conversion	UDP-glucoronosyl and UDP-glucosyl transferase	Scopoletin glucosyltransferase OS=Nicotiana tabacum OX=4097 GN=TOGT1 PE=1 SV=1	PREDICTED: scopoletin glucosyltransferase-like [Cucumis sativus]
Csa7G209580	59.179	36.8031	-0.662702	down	[J]	Translation, ribosomal structure and biogenesis	Molecular Function: translation initiation factor activity (GO:0003743);; Biological Process: translational initiation (GO:0006413);;	K03113|1.18627e-75|csv:101202908|K03113 translation initiation factor 1 | (RefSeq) protein translation factor SUI1 homolog 1-like	RNA transport (ko03013)	[J]	Translation, ribosomal structure and biogenesis	Translation initiation factor SUI1	Protein translation factor SUI1 homolog 1 OS=Arabidopsis thaliana OX=3702 GN=At4g27130 PE=1 SV=2	PREDICTED: protein translation factor SUI1 homolog 1-like [Cucumis sativus]
Csa7G267900	262.32	68.626	-1.91552	down	--	--	Biological Process: maltose metabolic process (GO:0000023);; Biological Process: rRNA processing (GO:0006364);; Cellular Component: PSII associated light-harvesting complex II (GO:0009517);; Cellular Component: photosystem II (GO:0009523);; Biological Process: thylakoid membrane organization (GO:0010027);; Biological Process: stomatal complex morphogenesis (GO:0010103);; Biological Process: nonph…	K03542|2.62347e-157|csv:101206477|K03542 photosystem II 22kDa protein | (RefSeq) photosystem II 22 kDa protein, chloroplastic	Photosynthesis (ko00195)	--	--	Chlorophyll A-B binding protein	Photosystem II 22 kDa protein, chloroplastic OS=Arabidopsis thaliana OX=3702 GN=PSBS PE=2 SV=1	PREDICTED: photosystem II 22 kDa protein, chloroplastic [Cucumis sativus]
Csa7G318990	95.4213	25.427	-1.88114	down	[R]	General function prediction only	--	--	--	--	--	--	Pathogen-related protein OS=Hordeum vulgare OX=4513 PE=2 SV=2	PREDICTED: pathogen-related protein [Cucumis sativus]
Csa7G325190	24.3897	15.1536	-0.664742	down	--	--	--	--	--	--	--	GDSL/SGNH-like Acyl-Esterase family found in Pmr5 and Cas1p;; PMR5 N terminal Domain	Protein trichome birefringence-like 25 OS=Arabidopsis thaliana OX=3702 GN=TBL25 PE=2 SV=1	PREDICTED: protein trichome birefringence-like 26 [Cucumis sativus]
Csa7G379100	27.2928	17.8473	-0.589587	down	[M]	Cell wall/membrane/envelope biogenesis	Cellular Component: nucleus (GO:0005634);; Biological Process: vacuole organization (GO:0007033);; Biological Process: signal transduction (GO:0007165);; Cellular Component: chloroplast (GO:0009507);; Biological Process: response to abscisic acid (GO:0009737);; Biological Process: multidimensional cell growth (GO:0009825);; Biological Process: trichome morphogenesis (GO:0010090);;	--	--	[S]	Function unknown	Beige/BEACH domain;; PH domain associated with Beige/BEACH;; Concanavalin A-like lectin/glucanases superfamily;; WD domain, G-beta repeat	Protein SPIRRIG OS=Arabidopsis thaliana OX=3702 GN=SPI PE=1 SV=1	PREDICTED: BEACH domain-containing protein lvsA [Cucumis sativus]
Csa7G405850	3.34667	1.12681	-1.50499	down	[O]	Posttranslational modification, protein turnover, chaperones	Biological Process: response to stress (GO:0006950);;	--	--	[O]	Posttranslational modification, protein turnover, chaperones	DnaJ domain	DNAJ protein JJJ1 homolog OS=Arabidopsis thaliana OX=3702 GN=JJJ1 PE=1 SV=1	PREDICTED: dnaJ homolog subfamily C member 21-like [Cucumis sativus]
Csa7G419590	28.7404	2.89973	-3.27987	down	[U]	Intracellular trafficking, secretion, and vesicular transport	Cellular Component: nucleus (GO:0005634);; Biological Process: toxin catabolic process (GO:0009407);; Biological Process: response to ethylene (GO:0009723);; Biological Process: abscisic acid-activated signaling pathway (GO:0009738);; Biological Process: response to cyclopentenone (GO:0010583);; Biological Process: methylglyoxal catabolic process to D-lactate via S-lactoyl-glutathione (GO:0019243…	--	--	--	--	WD40-like Beta Propeller Repeat;; Dipeptidyl peptidase IV (DPP IV) N-terminal region	--	PREDICTED: uncharacterized protein LOC101214858 [Cucumis sativus]
Csa7G433310	11.706	3.95838	-1.55475	down	[L]	Replication, recombination and repair	Molecular Function: deoxyribodipyrimidine photo-lyase activity (GO:0003904);; Molecular Function: DNA (6-4) photolyase activity (GO:0003914);; Cellular Component: nucleus (GO:0005634);; Biological Process: DNA repair (GO:0006281);; Biological Process: response to UV (GO:0009411);; Cellular Component: chloroplast (GO:0009507);;	K02295|0|csv:101221517|K02295 cryptochrome | (RefSeq) (6-4)DNA photolyase	--	[LT]	Replication, recombination and repair;; Signal transduction mechanisms	FAD binding domain of DNA photolyase;; DNA photolyase	(6-4)DNA photolyase OS=Arabidopsis thaliana OX=3702 GN=UVR3 PE=1 SV=2	PREDICTED: (6-4)DNA photolyase [Cucumis sativus]
Csa7G434970	9.62602	3.18585	-1.56813	down	[Q]	Secondary metabolites biosynthesis, transport and catabolism	Molecular Function: transcription factor binding (GO:0008134);; Biological Process: gibberellin biosynthetic process (GO:0009686);; Biological Process: response to gibberellin (GO:0009739);; Biological Process: seed germination (GO:0009845);; Biological Process: response to red light (GO:0010114);; Molecular Function: gibberellin 3-beta-dioxygenase activity (GO:0016707);; Biological Process: oxid…	K04124|0|csv:101223012|K04124 gibberellin 3-beta-dioxygenase [EC:1.14.11.15] | (RefSeq) Cs3OH1, GA3OX1; gibberellin 3-beta-dioxygenase 1	Diterpenoid biosynthesis (ko00904)	[QR]	Secondary metabolites biosynthesis, transport and catabolism;; General function prediction only	2OG-Fe(II) oxygenase superfamily;; non-haem dioxygenase in morphine synthesis N-terminal	Gibberellin 3-beta-dioxygenase 1 OS=Pisum sativum OX=3888 GN=LE PE=1 SV=1	PREDICTED: gibberellin 3-beta-dioxygenase 1 [Cucumis sativus]
Cucumis_sativus_newGene_1060	1.79851	0.532803	-1.79009	down	--	--	--	--	--	--	--	--	--	--
Cucumis_sativus_newGene_1506	47.9472	18.1487	-1.37417	down	[C]	Energy production and conversion	Molecular Function: FMN binding (GO:0010181);; Molecular Function: oxidoreductase activity (GO:0016491);; Biological Process: oxidation-reduction process (GO:0055114);;	K05894|0|csv:101203714|K05894 12-oxophytodienoic acid reductase [EC:1.3.1.42] | (RefSeq) 12-oxophytodienoate reductase 1	alpha-Linolenic acid metabolism (ko00592)	[CR]	Energy production and conversion;; General function prediction only	NADH:flavin oxidoreductase / NADH oxidase family	12-oxophytodienoate reductase 1 OS=Arabidopsis thaliana OX=3702 GN=OPR1 PE=1 SV=2	PREDICTED: 12-oxophytodienoate reductase 1 [Cucumis sativus]
Cucumis_sativus_newGene_1589	0.704958	2.05011	1.54082	up	--	--	Molecular Function: binding (GO:0005488);;	--	--	[R]	General function prediction only	--	--	PREDICTED: uncharacterized mitochondrial protein AtMg00810-like [Cucumis melo]
Cucumis_sativus_newGene_1775	1.66331	6.8237	2.11317	up	[QV]	Secondary metabolites biosynthesis, transport and catabolism;; Defense mechanisms	--	K07408|0|csv:101207136|K07408 cytochrome P450 family 1 subfamily A polypeptide 1 [EC:1.14.14.1] | (RefSeq) cytochrome P450 71A1-like	Tryptophan metabolism (ko00380)	[Q]	Secondary metabolites biosynthesis, transport and catabolism	Cytochrome P450	Cytochrome P450 71A1 OS=Persea americana OX=3435 GN=CYP71A1 PE=1 SV=2	PREDICTED: cytochrome P450 71A1-like [Cucumis sativus]
Cucumis_sativus_newGene_209	0.555006	1.26838	1.1986	up	--	--	Cellular Component: membrane (GO:0016020);; Molecular Function: ion binding (GO:0043167);; Molecular Function: organic cyclic compound binding (GO:0097159);; Molecular Function: heterocyclic compound binding (GO:1901363);;	--	--	[R]	General function prediction only	--	Retrovirus-related Pol polyprotein from transposon RE1 OS=Arabidopsis thaliana OX=3702 GN=RE1 PE=2 SV=1	PREDICTED: uncharacterized protein LOC103485923 [Cucumis melo]

## Sheet: Sheet2
DEGs that didn’t have change in expression level during stage III but change in stageIV (a total 413 DEGs)
	average value of FPKM				Database annotation
Gene_ID	Wt-StageIV	Mu-StageIV	log2FoldChange	Regulated Direction	COG_class_annotation	GO_annotation	KEGG_annotation	KEGG_pathway_annotation	KOG_class_annotation	Pfam_annotation	Swiss_Prot_annotation	NR_annotation
Csa1G001490	10.169	5.43662	-0.879287	down	Cell wall/membrane/envelope biogenesis	Cellular Component: plasma membrane (GO:0005886);; Biological Process: metabolic process (GO:0008152);; Molecular Function: phosphatidylcholine phospholipase C activity (GO:0034480);;	K01114|0|csv:101212856|K01114 phospholipase C [EC:3.1.4.3] | (RefSeq) non-specific phospholipase C6	Inositol phosphate metabolism (ko00562);; Glycerophospholipid metabolism (ko00564);; Ether lipid metabolism (ko00565)	--	Phosphoesterase family	Non-specific phospholipase C6 OS=Arabidopsis thaliana OX=3702 GN=NPC6 PE=2 SV=1	PREDICTED: non-specific phospholipase C6 [Cucumis sativus]
Csa1G008560	22.1276	13.7896	-0.659805	down	--	Molecular Function: transporter activity (GO:0005215);; Cellular Component: plasma membrane (GO:0005886);; Biological Process: oligopeptide transport (GO:0006857);; Biological Process: response to nematode (GO:0009624);; Cellular Component: membrane (GO:0016020);;	K14638|0|csv:101217968|K14638 solute carrier family 15 (peptide/histidine transporter), member 3/4 | (RefSeq) nitrate transporter 1.2-like	--	Amino acid transport and metabolism	POT family	Protein NRT1/ PTR FAMILY 4.6 OS=Arabidopsis thaliana OX=3702 GN=NPF4.6 PE=1 SV=1	hypothetical protein Csa_1G008560 [Cucumis sativus]
Csa1G015630	8.92895	5.5875	-0.766516	down	--	--	--	--	--	--	Protein BREAKING OF ASYMMETRY IN THE STOMATAL LINEAGE OS=Arabidopsis thaliana OX=3702 GN=BASL PE=2 SV=1	PREDICTED: uncharacterized protein LOC105434534 isoform X1 [Cucumis sativus]
Csa1G015670	0.635985	1.1525	0.894032	up	--	Biological Process: response to stress (GO:0006950);;	--	--	--	Universal stress protein family	--	hypothetical protein Csa_1G015670 [Cucumis sativus]
Csa1G015780	1.0994	2.08079	0.945417	up	Signal transduction mechanisms	Molecular Function: calcium ion binding (GO:0005509);; Biological Process: response to chitin (GO:0010200);; Molecular Function: 2-alkenal reductase [NAD(P)] activity (GO:0032440);; Biological Process: oxidation-reduction process (GO:0055114);;	K13448|1.71707e-96|csv:101222462|K13448 calcium-binding protein CML | (RefSeq) probable calcium-binding protein CML15	Plant-pathogen interaction (ko04626)	Signal transduction mechanisms	EF hand;; EF-hand domain pair;; EF-hand domain;; EF-hand domain pair;; EF hand;; Cytoskeletal-regulatory complex EF hand;; Secreted protein acidic and rich in cysteine Ca binding region	Probable calcium-binding protein CML15 OS=Arabidopsis thaliana OX=3702 GN=CML15 PE=2 SV=1	PREDICTED: probable calcium-binding protein CML15 [Cucumis sativus]
Csa1G024150	2.50071	0.942434	-1.3794	down	--	Cellular Component: nucleosome (GO:0000786);; Molecular Function: DNA binding (GO:0003677);; Biological Process: nucleosome assembly (GO:0006334);; Molecular Function: metal ion binding (GO:0046872);; Molecular Function: protein dimerization activity (GO:0046983);;	--	--	--	Helix-loop-helix DNA-binding domain	Transcription factor BEE 3 OS=Arabidopsis thaliana OX=3702 GN=BEE3 PE=2 SV=1	PREDICTED: transcription factor BEE 3-like [Cucumis sativus]
Csa1G029620	1.32314	2.66524	1.02464	up	--	Molecular Function: binding (GO:0005488);;	--	--	General function prediction only	Zinc finger, C2H2 type;; Zinc-finger of C2H2 type	Protein SHOOT GRAVITROPISM 5 OS=Arabidopsis thaliana OX=3702 GN=SGR5 PE=1 SV=1	PREDICTED: protein SHOOT GRAVITROPISM 5 [Cucumis sativus]
Csa1G033050	0.834067	1.95533	1.23618	up	Secondary metabolites biosynthesis, transport and catabolism	Biological Process: post-embryonic development (GO:0009791);; Molecular Function: oxidoreductase activity, acting on paired donors, with incorporation or reduction of molecular oxygen, 2-oxoglutarate as one donor, and incorporation of one atom each of oxygen into both donors (GO:0016706);; Biological Process: reproductive structure development (GO:0048608);; Biological Process: oxidation-reductio…	--	--	Secondary metabolites biosynthesis, transport and catabolism;; General function prediction only	non-haem dioxygenase in morphine synthesis N-terminal;; 2OG-Fe(II) oxygenase superfamily	Flavanone 3-dioxygenase 2 OS=Oryza sativa subsp. japonica OX=39947 GN=F3H-2 PE=1 SV=1	hypothetical protein Csa_1G033050 [Cucumis sativus]
Csa1G033200	10.7755	6.87688	-0.626568	down	--	Biological Process: response to hormone (GO:0009725);; Biological Process: response to oxygen-containing compound (GO:1901700);;	K09422|4.00756e-126|csv:101217491|K09422 myb proto-oncogene protein, plant | (RefSeq) myb-related protein 306	--	Transcription	Myb-like DNA-binding domain;; Myb-like DNA-binding domain	Myb-related protein 306 OS=Antirrhinum majus OX=4151 GN=MYB306 PE=2 SV=1	hypothetical protein Csa_1G033200 [Cucumis sativus]
Csa1G033250	5.35728	1.65432	-1.66782	down	--	--	--	--	--	Dof domain, zinc finger	Cyclic dof factor 3 OS=Arabidopsis thaliana OX=3702 GN=CDF3 PE=1 SV=2	PREDICTED: cyclic dof factor 3-like [Cucumis sativus]
Csa1G042670	10.4912	5.49299	-0.910124	down	Posttranslational modification, protein turnover, chaperones	Biological Process: protein folding (GO:0006457);; Biological Process: response to stress (GO:0006950);; Cellular Component: chloroplast (GO:0009507);; Molecular Function: heat shock protein binding (GO:0031072);;	--	--	Posttranslational modification, protein turnover, chaperones	DnaJ domain	NAD(P)H-quinone oxidoreductase subunit T, chloroplastic OS=Arabidopsis thaliana OX=3702 GN=ndhT PE=1 SV=1	PREDICTED: NAD(P)H-quinone oxidoreductase subunit T, chloroplastic isoform X1 [Cucumis sativus]
Csa1G043010	3.18371	1.20794	-1.46117	down	Lipid transport and metabolism	Cellular Component: cytoplasm (GO:0005737);; Biological Process: response to cold (GO:0009409);; Biological Process: response to water deprivation (GO:0009414);; Biological Process: response to abscisic acid (GO:0009737);; Molecular Function: hydrolase activity (GO:0016787);; Biological Process: hyperosmotic salinity response (GO:0042538);; Biological Process: cell wall biogenesis (GO:0042546);; …	K01054|0|csv:101210503|K01054 acylglycerol lipase [EC:3.1.1.23] | (RefSeq) monoglyceride lipase	Glycerolipid metabolism (ko00561)	Lipid transport and metabolism	Serine aminopeptidase, S33;; alpha/beta hydrolase fold	Caffeoylshikimate esterase OS=Arabidopsis thaliana OX=3702 GN=CSE PE=1 SV=1	hypothetical protein Csa_1G043010 [Cucumis sativus]
Csa1G046130	10.2885	5.66331	-0.847215	down	Inorganic ion transport and metabolism	Cellular Component: plastid (GO:0009536);;	K06195|0|csv:101202808|K06195 ApaG protein | (RefSeq) uncharacterized LOC101202808	--	Inorganic ion transport and metabolism	ApaG domain;; UvrB/uvrC motif	--	PREDICTED: uncharacterized protein LOC101202808 [Cucumis sativus]
Csa1G050230	9.54225	1.79034	-2.3724	down	--	Cellular Component: nucleus (GO:0005634);;	--	--	--	--	--	hypothetical protein Csa_1G050230 [Cucumis sativus]
Csa1G050300	7.27343	3.56439	-1.00226	down	Lipid transport and metabolism;; Secondary metabolites biosynthesis, transport and catabolism	Molecular Function: oxidoreductase activity (GO:0016491);; Molecular Function: ligase activity (GO:0016874);; Biological Process: single-organism metabolic process (GO:0044710);;	--	--	Lipid transport and metabolism	AMP-binding enzyme;; AMP-binding enzyme C-terminal domain	4-coumarate--CoA ligase-like 9 OS=Arabidopsis thaliana OX=3702 GN=4CLL9 PE=1 SV=2	PREDICTED: 4-coumarate--CoA ligase-like 9 [Cucumis sativus]
Csa1G050370	18.7129	28.1324	0.603372	up	Transcription	Molecular Function: protein kinase activity (GO:0004672);; Biological Process: phosphorylation (GO:0016310);; Molecular Function: oxidoreductase activity (GO:0016491);;	--	--	--	Protein tyrosine kinase;; Protein kinase domain;; Leucine rich repeat;; Leucine Rich repeats (2 copies);; Leucine Rich Repeat	Probable inactive leucine-rich repeat receptor-like protein kinase At3g03770 OS=Arabidopsis thaliana OX=3702 GN=At3g03770 PE=2 SV=1	PREDICTED: probable inactive leucine-rich repeat receptor-like protein kinase At3g03770 [Cucumis sativus]
Csa1G051590	35.3748	11.0801	-1.66901	down	--	--	--	--	--	SBP domain	Squamosa promoter-binding-like protein 13B OS=Arabidopsis thaliana OX=3702 GN=SPL13B PE=3 SV=1	PREDICTED: squamosa promoter-binding-like protein 13A [Cucumis sativus]
Csa1G062900	1.37199	0.693554	-1.01047	down	--	Cellular Component: Golgi apparatus (GO:0005794);; Biological Process: protein glycosylation (GO:0006486);; Molecular Function: galactosyltransferase activity (GO:0008378);; Cellular Component: integral component of membrane (GO:0016021);;	K20855|0|csv:101215124|K20855 beta-1,3-galactosyltransferase 1/2/3/4/5/7/8 [EC:2.4.1.-] | (RefSeq) probable beta-1,3-galactosyltransferase 2	--	Carbohydrate transport and metabolism	Galactosyltransferase;; Domain of unknown function (DUF4094)	Probable beta-1,3-galactosyltransferase 2 OS=Arabidopsis thaliana OX=3702 GN=B3GALT2 PE=2 SV=1	hypothetical protein Csa_1G062900 [Cucumis sativus]
Csa1G064870	2.09566	4.37489	1.24061	up		Molecular Function: kinase activity (GO:0016301);;	--	--	--	Protein kinase domain;; Salt stress response/antifungal;; Protein tyrosine kinase	Cysteine-rich receptor-like protein kinase 29 OS=Arabidopsis thaliana OX=3702 GN=CRK29 PE=2 SV=1	hypothetical protein Csa_1G064870 [Cucumis sativus]
Csa1G071830	13.2379	6.58041	-0.985201	down	General function prediction only	Cellular Component: nucleus (GO:0005634);; Cellular Component: cytoplasm (GO:0005737);; Molecular Function: phosphatidylethanolamine binding (GO:0008429);; Biological Process: response to abscisic acid (GO:0009737);; Biological Process: positive regulation of seed germination (GO:0010030);; Biological Process: response to chemical (GO:0042221);; Biological Process: response to arsenic-containing …	--	--	General function prediction only	Phosphatidylethanolamine-binding protein	Protein MOTHER of FT and TFL1 OS=Arabidopsis thaliana OX=3702 GN=MFT PE=1 SV=1	PREDICTED: protein MOTHER of FT and TF 1 [Cucumis sativus]
Csa1G071890	3.71554	1.57341	-1.21248	down	Energy production and conversion	Molecular Function: calcium ion binding (GO:0005509);; Molecular Function: NADH dehydrogenase (ubiquinone) activity (GO:0008137);; Cellular Component: plastid (GO:0009536);; Molecular Function: disulfide oxidoreductase activity (GO:0015036);; Cellular Component: extrinsic component of mitochondrial inner membrane (GO:0031314);; Molecular Function: flavin adenine dinucleotide binding (GO:0050660);…	K17871|0|csv:101204145|K17871 NADH:ubiquinone reductase (non-electrogenic) [EC:1.6.5.9] | (RefSeq) external alternative NAD(P)H-ubiquinone oxidoreductase B2, mitochondrial	--	Energy production and conversion	Pyridine nucleotide-disulphide oxidoreductase;; Pyridine nucleotide-disulphide oxidoreductase;; EF hand	External alternative NAD(P)H-ubiquinone oxidoreductase B3, mitochondrial OS=Arabidopsis thaliana OX=3702 GN=NDB3 PE=2 SV=1	PREDICTED: external alternative NAD(P)H-ubiquinone oxidoreductase B2, mitochondrial [Cucumis sativus]
Csa1G075590	0.468552	1.42942	1.70174	up	--	Cellular Component: mitochondrion (GO:0005739);; Cellular Component: plastid (GO:0009536);;	--	--	General function prediction only	PPR repeat family;; PPR repeat;; PPR repeat;; Pentatricopeptide repeat domain;; Pentacotripeptide-repeat region of PRORP;; Tetratricopeptide repeat;; Mitochondrial ATPase expression	Pentatricopeptide repeat-containing protein At5g46100 OS=Arabidopsis thaliana OX=3702 GN=At5g46100 PE=2 SV=1	hypothetical protein Csa_1G075590 [Cucumis sativus]
Csa1G120450	0.559592	1.73723	1.6399	up	Inorganic ion transport and metabolism	Molecular Function: carbonate dehydratase activity (GO:0004089);; Molecular Function: calcium-transporting ATPase activity (GO:0005388);; Molecular Function: calmodulin binding (GO:0005516);; Cellular Component: plasma membrane (GO:0005886);; Biological Process: one-carbon metabolic process (GO:0006730);; Biological Process: calcium ion transport (GO:0006816);; Biological Process: cellular zinc i…	K01674|0|csv:105435272|K01674 carbonic anhydrase [EC:4.2.1.1] | (RefSeq) alpha carbonic anhydrase 7-like	Nitrogen metabolism (ko00910)	General function prediction only	Eukaryotic-type carbonic anhydrase	Alpha carbonic anhydrase 7 OS=Arabidopsis thaliana OX=3702 GN=ACA7 PE=2 SV=1	PREDICTED: alpha carbonic anhydrase 7-like [Cucumis sativus]
Csa1G168870	1.19672	0.470075	-1.51708	down	--	Molecular Function: transcription factor activity, sequence-specific DNA binding (GO:0003700);; Cellular Component: nucleus (GO:0005634);; Cellular Component: plasma membrane (GO:0005886);; Biological Process: photomorphogenesis (GO:0009640);; Biological Process: response to salt stress (GO:0009651);; Biological Process: embryo development ending in seed dormancy (GO:0009793);; Biological Process…	--	--	--	No apical meristem (NAM) protein	NAC domain-containing protein 40 OS=Arabidopsis thaliana OX=3702 GN=NTL8 PE=1 SV=1	PREDICTED: protein NTM1-like 8 isoform X1 [Cucumis sativus]
Csa1G168880	141.299	59.4747	-1.22588	down	Lipid transport and metabolism;; Secondary metabolites biosynthesis, transport and catabolism;; General function prediction only	Molecular Function: oxidoreductase activity (GO:0016491);; Biological Process: oxidation-reduction process (GO:0055114);;	--	--	General function prediction only	Enoyl-(Acyl carrier protein) reductase;; short chain dehydrogenase;; KR domain	Secoisolariciresinol dehydrogenase (Fragment) OS=Forsythia intermedia OX=55183 PE=1 SV=1	TASSELSEED2-like protein [Cucumis sativus]
Csa1G171070	0.117549	2.89503	4.61983	up	--	Cellular Component: mitochondrion (GO:0005739);;	--	--	General function prediction only	PPR repeat family;; PPR repeat;; DYW family of nucleic acid deaminases;; PPR repeat;; Pentatricopeptide repeat domain;; Pentacotripeptide-repeat region of PRORP;; Tetratricopeptide repeat;; ATPase expression protein 1	Pentatricopeptide repeat-containing protein At3g24000, mitochondrial OS=Arabidopsis thaliana OX=3702 GN=PCMP-H87 PE=3 SV=1	PREDICTED: pentatricopeptide repeat-containing protein At3g24000, mitochondrial-like [Cucumis sativus]
Csa1G186610	44.0583	22.8533	-0.929842	down	Carbohydrate transport and metabolism	Molecular Function: magnesium ion binding (GO:0000287);; Cellular Component: P-body (GO:0000932);; Molecular Function: mRNA binding (GO:0003729);; Cellular Component: nucleus (GO:0005634);; Cellular Component: vacuole (GO:0005773);; Biological Process: fatty acid beta-oxidation (GO:0006635);; Biological Process: primary shoot apical meristem specification (GO:0010072);; Molecular Function: malate…	K14445|0|csv:101219398|K14445 solute carrier family 13 (sodium-dependent dicarboxylate transporter), member 2/3/5 | (RefSeq) tonoplast dicarboxylate transporter	--	Inorganic ion transport and metabolism	Sodium:sulfate symporter transmembrane region;; Citrate transporter	Tonoplast dicarboxylate transporter OS=Arabidopsis thaliana OX=3702 GN=TDT PE=2 SV=2	PREDICTED: tonoplast dicarboxylate transporter [Cucumis sativus]
Csa1G186670	0.783249	2.41768	1.80424	up	--	--	--	--	--	F-box domain	F-box protein CPR1 OS=Arabidopsis thaliana OX=3702 GN=CPR1 PE=1 SV=2	PREDICTED: F-box protein CPR30 [Cucumis sativus]
Csa1G228960	303.212	189.547	-0.657648	down	--	Cellular Component: chloroplast (GO:0009507);; Cellular Component: membrane (GO:0016020);;	--	--	--	Hydrophobic seed protein	pEARLI1-like lipid transfer protein 1 OS=Arabidopsis thaliana OX=3702 GN=AZI1 PE=1 SV=1	PREDICTED: 36.4 kDa proline-rich protein [Cucumis sativus]
Csa1G263950	4.30467	2.00103	-1.23376	down	Secondary metabolites biosynthesis, transport and catabolism	Cellular Component: cytosol (GO:0005829);; Biological Process: nucleotide biosynthetic process (GO:0009165);; Biological Process: flavonoid biosynthetic process (GO:0009813);; Biological Process: response to nitrate (GO:0010167);; Biological Process: nitrate transport (GO:0015706);; Molecular Function: oxidoreductase activity, acting on paired donors, with incorporation or reduction of molecular …	--	--	Secondary metabolites biosynthesis, transport and catabolism;; General function prediction only	non-haem dioxygenase in morphine synthesis N-terminal;; 2OG-Fe(II) oxygenase superfamily	Probable 2-oxoglutarate-dependent dioxygenase At5g05600 OS=Arabidopsis thaliana OX=3702 GN=At5g05600 PE=2 SV=1	PREDICTED: protein SRG1-like [Cucumis sativus]
Csa1G267180	12.1593	7.11319	-0.662827	down	Transcription	Biological Process: mitotic cell cycle (GO:0000278);; Biological Process: mRNA splicing, via spliceosome (GO:0000398);; Molecular Function: RNA binding (GO:0003723);; Molecular Function: helicase activity (GO:0004386);; Molecular Function: protein binding (GO:0005515);; Cellular Component: nucleus (GO:0005634);; Biological Process: chromatin silencing (GO:0006342);; Biological Process: DNA-templa…	K11592|0|csv:101203337|K11592 endoribonuclease Dicer [EC:3.1.26.-] | (RefSeq) dicer-like protein 4	--	RNA processing and modification	Ribonuclease III domain;; Ribonuclease-III-like;; Dicer dimerisation domain;; Helicase conserved C-terminal domain;; DEAD/DEAH box helicase;; double strand RNA binding domain from DEAD END PROTEIN 1;; Type III restriction enzyme, res subunit;; Double-stranded RNA binding motif;; PAZ domain	Dicer-like protein 4 OS=Arabidopsis thaliana OX=3702 GN=DCL4 PE=1 SV=2	PREDICTED: dicer-like protein 4 isoform X1 [Cucumis sativus]
Csa1G268280	45.7398	15.8032	-1.50993	down	Cell wall/membrane/envelope biogenesis	Molecular Function: transporter activity (GO:0005215);; Cellular Component: mitochondrion (GO:0005739);; Cellular Component: vacuolar membrane (GO:0005774);; Cellular Component: endoplasmic reticulum (GO:0005783);; Cellular Component: Golgi apparatus (GO:0005794);; Cellular Component: plasma membrane (GO:0005886);; Biological Process: transport (GO:0006810);; Biological Process: response to heat …	K03098|2.91091e-133|csv:101213453|K03098 apolipoprotein D and lipocalin family protein | (RefSeq) apolipoprotein D	--	Cell wall/membrane/envelope biogenesis	Lipocalin-like domain;; Lipocalin / cytosolic fatty-acid binding protein family	Temperature-induced lipocalin-1 OS=Arabidopsis thaliana OX=3702 GN=TIL PE=1 SV=1	PREDICTED: apolipoprotein D [Cucumis sativus]
Csa1G329900	1.32093	0.591407	-1.02332	down	Function unknown	Molecular Function: iron ion transmembrane transporter activity (GO:0005381);; Cellular Component: plasma membrane (GO:0005886);; Biological Process: oligopeptide transport (GO:0006857);; Biological Process: response to nematode (GO:0009624);; Biological Process: response to iron ion (GO:0010039);; Biological Process: response to zinc ion (GO:0010043);; Molecular Function: oligopeptide transporte…	--	--	--	OPT oligopeptide transporter protein	Metal-nicotianamine transporter YSL3 OS=Arabidopsis thaliana OX=3702 GN=YSL3 PE=2 SV=1	PREDICTED: metal-nicotianamine transporter YSL3 [Cucumis sativus]
Csa1G411740	24.0178	11.67	-1.02645	down	Replication, recombination and repair	Cellular Component: chloroplast thylakoid membrane (GO:0009535);; Cellular Component: chloroplast envelope (GO:0009941);; Biological Process: carotenoid biosynthetic process (GO:0016117);;	--	--	--	SOUL heme-binding protein;; Uncharacterized conserved protein (DUF2358)	Heme-binding-like protein At3g10130, chloroplastic OS=Arabidopsis thaliana OX=3702 GN=At3g10130 PE=1 SV=1	PREDICTED: uncharacterized protein LOC101206063 [Cucumis sativus]
Csa1G467180	0.928198	7.60028	3.02204	up	--	--	--	--	--	--	--	hypothetical protein Csa_1G467180 [Cucumis sativus]
Csa1G479110	51.2784	18.1689	-1.46688	down	--	Molecular Function: organic cyclic compound binding (GO:0097159);; Molecular Function: heterocyclic compound binding (GO:1901363);;	--	--	--	--	--	hypothetical protein Csa_1G479110 [Cucumis sativus]
Csa1G481720	2.76279	1.41037	-0.93739	down	--	--	--	--	General function prediction only	C2H2-type zinc finger;; C2H2-type zinc finger;; Zinc-finger double-stranded RNA-binding	Zinc finger protein ZAT12 OS=Arabidopsis thaliana OX=3702 GN=ZAT12 PE=2 SV=1	hypothetical protein Csa_1G481720 [Cucumis sativus]
Csa1G489250	1.06022	2.68549	1.35656	up	--	--	--	--	--	Protein of unknown function (DUF1635)	--	PREDICTED: uncharacterized protein LOC101222515 [Cucumis sativus]
Csa1G499320	7.74984	3.57584	-1.08926	down	--	Molecular Function: transferase activity (GO:0016740);;	--	--	--	Transferase family	Phenolic glucoside malonyltransferase 2 OS=Arabidopsis thaliana OX=3702 GN=PMAT2 PE=1 SV=1	hypothetical protein Csa_1G499320 [Cucumis sativus]
Csa1G527880	43.884	8.76931	-2.29567	down	Posttranslational modification, protein turnover, chaperones	Biological Process: response to stress (GO:0006950);;	K13993|1.89334e-74|csv:101212648|K13993 HSP20 family protein | (RefSeq) 17.3 kDa class I heat shock protein-like	Protein processing in endoplasmic reticulum (ko04141)	Posttranslational modification, protein turnover, chaperones	Hsp20/alpha crystallin family	18.5 kDa class I heat shock protein OS=Glycine max OX=3847 GN=HSP18.5-C PE=3 SV=1	hypothetical protein Csa_1G527880 [Cucumis sativus]
Csa1G531170	1.25987	2.80098	1.12323	up	--	--	--	--	General function prediction only	Glycosyl transferase family 90	--	PREDICTED: O-glucosyltransferase rumi homolog [Cucumis sativus]
Csa1G533490	5.46026	1.82627	-1.48734	down	Signal transduction mechanisms	Molecular Function: protein serine/threonine phosphatase activity (GO:0004722);; Molecular Function: enzyme inhibitor activity (GO:0004857);; Cellular Component: cell wall (GO:0005618);; Cellular Component: peroxisome (GO:0005777);; Cellular Component: chloroplast (GO:0009507);; Biological Process: myo-inositol hexakisphosphate biosynthetic process (GO:0010264);; Molecular Function: pectinesteras…	--	--	Signal transduction mechanisms;; General function prediction only	Calcineurin-like phosphoesterase	Shewanella-like protein phosphatase 1 OS=Arabidopsis thaliana OX=3702 GN=SLP1 PE=1 SV=1	PREDICTED: uncharacterized protein At1g18480 [Cucumis sativus]
Csa1G533550	13.4465	14.7489	0.731949	up	--	Molecular Function: catalytic activity (GO:0003824);; Cellular Component: extracellular region (GO:0005576);; Cellular Component: vacuole (GO:0005773);; Biological Process: metabolic process (GO:0008152);;	K08059|1.43673e-148|csv:101205208|K08059 interferon, gamma-inducible protein 30 | (RefSeq) gamma-interferon-inducible lysosomal thiol reductase-like	--	Posttranslational modification, protein turnover, chaperones	Gamma interferon inducible lysosomal thiol reductase (GILT)	--	PREDICTED: gamma-interferon-inducible lysosomal thiol reductase-like [Cucumis sativus]
Csa1G537470	2.37124	0.694149	-1.74377	down	Energy production and conversion	Molecular Function: UDP-N-acetylmuramate dehydrogenase activity (GO:0008762);; Molecular Function: reticuline oxidase activity (GO:0050468);; Molecular Function: flavin adenine dinucleotide binding (GO:0050660);; Biological Process: oxidation-reduction process (GO:0055114);;	--	--	--	Berberine and berberine like	Berberine bridge enzyme-like 26 OS=Arabidopsis thaliana OX=3702 GN=At5g44400 PE=2 SV=1	hypothetical protein Csa_1G537470 [Cucumis sativus]
Csa1G571820	0.937597	2.41615	1.3735	up	Carbohydrate transport and metabolism	Molecular Function: sugar:proton symporter activity (GO:0005351);; Cellular Component: plasma membrane (GO:0005886);; Biological Process: carbohydrate transport (GO:0008643);; Molecular Function: carbohydrate transmembrane transporter activity (GO:0015144);; Cellular Component: membrane (GO:0016020);; Molecular Function: oxidoreductase activity (GO:0016491);; Biological Process: transmembrane tra…	K08145|0|csv:101211069|K08145 MFS transporter, SP family, solute carrier family 2 (facilitated glucose transporter), member 8 | (RefSeq) sugar transporter ERD6-like 5	--	General function prediction only	Sugar (and other) transporter;; Major Facilitator Superfamily	Sugar transporter ERD6-like 5 OS=Arabidopsis thaliana OX=3702 GN=At1g54730 PE=2 SV=2	hypothetical protein Csa_1G571820 [Cucumis sativus]
Csa1G587970	14.9841	8.4165	-0.810807	down	--	Molecular Function: DNA binding (GO:0003677);; Biological Process: signal transduction (GO:0007165);; Biological Process: response to hormone (GO:0009725);; Biological Process: cellular process (GO:0009987);; Biological Process: regulation of gene expression (GO:0010468);; Biological Process: heterocycle biosynthetic process (GO:0018130);; Biological Process: aromatic compound biosynthetic proces…	--	--	Transcription	GATA zinc finger	Putative GATA transcription factor 22 OS=Arabidopsis thaliana OX=3702 GN=GATA22 PE=3 SV=1	PREDICTED: putative GATA transcription factor 22 [Cucumis sativus]
Csa1G596520	191.093	302.242	0.683425	up	Posttranslational modification, protein turnover, chaperones	Cellular Component: extracellular region (GO:0005576);; Cellular Component: vacuole (GO:0005773);; Cellular Component: cytosol (GO:0005829);; Biological Process: glycolytic process (GO:0006096);; Biological Process: proteolysis (GO:0006508);; Biological Process: calcium ion transport (GO:0006816);; Biological Process: water transport (GO:0006833);; Biological Process: hyperosmotic response (GO:00…	K01366|0|csv:101209045|K01366 cathepsin H [EC:3.4.22.16] | (RefSeq) thiol protease aleurain-like	--	Posttranslational modification, protein turnover, chaperones	Papain family cysteine protease;; Cathepsin propeptide inhibitor domain (I29);; Peptidase C1-like family	Thiol protease aleurain-like OS=Arabidopsis thaliana OX=3702 GN=At3g45310 PE=2 SV=1	PREDICTED: thiol protease aleurain-like [Cucumis sativus]
Csa1G598330	9.34386	4.28236	-1.08514	down	Amino acid transport and metabolism	Molecular Function: nucleotide binding (GO:0000166);; Molecular Function: saccharopine dehydrogenase (NADP+, L-glutamate-forming) activity (GO:0004755);; Cellular Component: mitochondrion (GO:0005739);; Cellular Component: cytosol (GO:0005829);; Biological Process: response to sucrose (GO:0009744);; Biological Process: response to fructose (GO:0009750);; Biological Process: vegetative to reproduc…	K14157|0|csv:101214976|K14157 alpha-aminoadipic semialdehyde synthase [EC:1.5.1.8 1.5.1.9] | (RefSeq) alpha-aminoadipic semialdehyde synthase	Lysine degradation (ko00310)	Amino acid transport and metabolism	Saccharopine dehydrogenase C-terminal domain;; Alanine dehydrogenase/PNT, N-terminal domain;; LOR/SDH bifunctional enzyme conserved region;; Saccharopine dehydrogenase NADP binding domain	Alpha-aminoadipic semialdehyde synthase OS=Arabidopsis thaliana OX=3702 GN=LKR/SDH PE=1 SV=1	PREDICTED: alpha-aminoadipic semialdehyde synthase isoform X1 [Cucumis sativus]
Csa1G611280	0.267756	3.20901	3.57185	up	Carbohydrate transport and metabolism	Molecular Function: hydrolase activity, hydrolyzing O-glycosyl compounds (GO:0004553);; Cellular Component: cell wall (GO:0005618);; Biological Process: carbohydrate metabolic process (GO:0005975);;	K01188|0|cmo:103492052|K01188 beta-glucosidase [EC:3.2.1.21] | (RefSeq) cyanogenic beta-glucosidase-like	Cyanoamino acid metabolism (ko00460);; Starch and sucrose metabolism (ko00500);; Phenylpropanoid biosynthesis (ko00940)	Carbohydrate transport and metabolism	Glycosyl hydrolase family 1	Beta-glucosidase 24 OS=Oryza sativa subsp. japonica OX=39947 GN=BGLU24 PE=2 SV=1	hypothetical protein Csa_1G611280 [Cucumis sativus]
Csa1G611820	1.02937	3.80116	1.86667	up	Carbohydrate transport and metabolism	Biological Process: metabolic process (GO:0008152);; Cellular Component: cytoplasmic vesicle (GO:0016023);; Molecular Function: hydrolase activity, acting on glycosyl bonds (GO:0016798);;	K01188|0|cmo:103492047|K01188 beta-glucosidase [EC:3.2.1.21] | (RefSeq) BG2; beta-glucosidase 12	Cyanoamino acid metabolism (ko00460);; Starch and sucrose metabolism (ko00500);; Phenylpropanoid biosynthesis (ko00940)	Carbohydrate transport and metabolism	Glycosyl hydrolase family 1	Beta-glucosidase 11 OS=Oryza sativa subsp. japonica OX=39947 GN=BGLU11 PE=3 SV=2	hypothetical protein Csa_1G611820 [Cucumis sativus]
Csa1G617370	18.0206	10.6546	-0.733597	down	Amino acid transport and metabolism;; Nucleotide transport and metabolism	Molecular Function: serine-pyruvate transaminase activity (GO:0004760);; Cellular Component: peroxisome (GO:0005777);; Cellular Component: plasma membrane (GO:0005886);; Biological Process: water transport (GO:0006833);; Biological Process: metabolic process (GO:0008152);; Molecular Function: alanine-glyoxylate transaminase activity (GO:0008453);; Cellular Component: chloroplast stroma (GO:000957…	K00830|0|csv:101217893|K00830 alanine-glyoxylate transaminase / serine-glyoxylate transaminase / serine-pyruvate transaminase [EC:2.6.1.44 2.6.1.45 2.6.1.51] | (RefSeq) serine--glyoxylate aminotransferase	Alanine, aspartate and glutamate metabolism (ko00250);; Glycine, serine and threonine metabolism (ko00260);; Glyoxylate and dicarboxylate metabolism (ko00630);; Carbon metabolism (ko01200);; Peroxisome (ko04146)	General function prediction only	Aminotransferase class-V	Serine--glyoxylate aminotransferase OS=Arabidopsis thaliana OX=3702 GN=AGT1 PE=1 SV=2	PREDICTED: serine--glyoxylate aminotransferase [Cucumis sativus]
Csa1G652270	3.26994	5.52574	0.855662	up	--	--	--	--	--	--	--	hypothetical protein Csa_1G652270 [Cucumis sativus]
Csa1G687630	1.83798	0.563884	-1.68323	down	Carbohydrate transport and metabolism	Molecular Function: UDP-glucosyltransferase activity (GO:0035251);;	--	--	Carbohydrate transport and metabolism;; Energy production and conversion	UDP-glucoronosyl and UDP-glucosyl transferase	7-deoxyloganetin glucosyltransferase OS=Gardenia jasminoides OX=114476 GN=UGT85A24 PE=1 SV=1	PREDICTED: 7-deoxyloganetin glucosyltransferase-like [Cucumis sativus]
Csa1G699560	8.61318	3.77827	-1.18972	down	--	Cellular Component: mitochondrial envelope (GO:0005740);; Biological Process: respiratory gaseous exchange (GO:0007585);; Biological Process: response to temperature stimulus (GO:0009266);; Cellular Component: plastid (GO:0009536);; Cellular Component: thylakoid (GO:0009579);; Biological Process: response to high light intensity (GO:0009644);; Biological Process: chloroplast organization (GO:0009…	K17893|0|csv:101214499|K17893 ubiquinol oxidase [EC:1.10.3.11] | (RefSeq) ubiquinol oxidase 4, chloroplastic/chromoplastic-like	--	--	Alternative oxidase	Ubiquinol oxidase 4, chloroplastic/chromoplastic OS=Arabidopsis thaliana OX=3702 GN=AOX4 PE=1 SV=2	PREDICTED: ubiquinol oxidase 4, chloroplastic/chromoplastic-like [Cucumis sativus]
Csa1G713660	5.00496	2.69476	-0.862984	down	--	--	--	--	--	--	Putative E3 ubiquitin-protein ligase LIN-2 OS=Lotus japonicus OX=34305 GN=LIN PE=1 SV=1	PREDICTED: putative E3 ubiquitin-protein ligase LIN-2 [Cucumis sativus]
Csa2G000270	7.14196	4.24011	-0.845974	down	--	Cellular Component: nucleus (GO:0005634);; Biological Process: xylem development (GO:0010089);; Biological Process: cell wall macromolecule metabolic process (GO:0044036);;	--	--	--	Transcription factor regulating root and shoot growth via Pin3;; Transcription factor BRX N-terminal domain	Protein Brevis radix-like 4 OS=Arabidopsis thaliana OX=3702 GN=BRXL4 PE=2 SV=1	PREDICTED: protein Brevis radix-like 4 isoform X1 [Cucumis sativus]
Csa2G000280	7.75781	4.49497	-0.763883	down	Amino acid transport and metabolism	Molecular Function: threonine synthase activity (GO:0004795);; Cellular Component: cytosol (GO:0005829);; Biological Process: threonine biosynthetic process (GO:0009088);; Cellular Component: chloroplast stroma (GO:0009570);; Molecular Function: pyridoxal phosphate binding (GO:0030170);;	K01733|0|csv:101208070|K01733 threonine synthase [EC:4.2.3.1] | (RefSeq) threonine synthase, chloroplastic	Glycine, serine and threonine metabolism (ko00260);; Vitamin B6 metabolism (ko00750);; Biosynthesis of amino acids (ko01230)	--	Pyridoxal-phosphate dependent enzyme	Threonine synthase, chloroplastic OS=Solanum tuberosum OX=4113 PE=2 SV=1	PREDICTED: threonine synthase, chloroplastic [Cucumis sativus]
Csa2G004690	14.8082	5.56977	-1.38603	down	--	Molecular Function: transcription factor activity, sequence-specific DNA binding (GO:0003700);; Cellular Component: nucleus (GO:0005634);; Biological Process: regulation of transcription, DNA-templated (GO:0006355);; Biological Process: toxin catabolic process (GO:0009407);; Biological Process: response to heat (GO:0009408);; Molecular Function: sequence-specific DNA binding (GO:0043565);;	K09419|0|csv:101211247|K09419 heat shock transcription factor, other eukaryote | (RefSeq) heat stress transcription factor C-1	--	Transcription	HSF-type DNA-binding	Heat stress transcription factor C-1 OS=Arabidopsis thaliana OX=3702 GN=HSFC1 PE=1 SV=1	PREDICTED: heat stress transcription factor C-1 [Cucumis sativus]
Csa2G006810	0.638579	1.97892	1.57192	up	--	--	--	--	--	Tetratricopeptide repeat	--	hypothetical protein Csa_2G006810 [Cucumis sativus]
Csa2G008710	59.2464	31.5273	-0.889454	down	Cell wall/membrane/envelope biogenesis	Molecular Function: transporter activity (GO:0005215);; Cellular Component: mitochondrion (GO:0005739);; Cellular Component: vacuolar membrane (GO:0005774);; Cellular Component: endoplasmic reticulum (GO:0005783);; Cellular Component: Golgi apparatus (GO:0005794);; Cellular Component: plasma membrane (GO:0005886);; Biological Process: transport (GO:0006810);; Biological Process: response to heat …	K03098|3.30954e-126|csv:101214871|K03098 apolipoprotein D and lipocalin family protein | (RefSeq) apolipoprotein D-like	--	Cell wall/membrane/envelope biogenesis	Lipocalin-like domain;; Lipocalin / cytosolic fatty-acid binding protein family	Temperature-induced lipocalin-1 OS=Arabidopsis thaliana OX=3702 GN=TIL PE=1 SV=1	PREDICTED: apolipoprotein D-like [Cucumis sativus]
Csa2G009340	11.009	5.72125	-0.915748	down	Posttranslational modification, protein turnover, chaperones	Biological Process: protein peptidyl-prolyl isomerization (GO:0000413);; Molecular Function: peptidyl-prolyl cis-trans isomerase activity (GO:0003755);; Biological Process: protein folding (GO:0006457);; Cellular Component: chloroplast (GO:0009507);; Cellular Component: thylakoid lumen (GO:0031977);;	K03768|2.77835e-162|csv:101211084|K03768 peptidyl-prolyl cis-trans isomerase B (cyclophilin B) [EC:5.2.1.8] | (RefSeq) peptidyl-prolyl cis-trans isomerase CYP28, chloroplastic	--	Posttranslational modification, protein turnover, chaperones	Cyclophilin type peptidyl-prolyl cis-trans isomerase/CLD	Peptidyl-prolyl cis-trans isomerase CYP28, chloroplastic OS=Arabidopsis thaliana OX=3702 GN=CYP28 PE=1 SV=1	PREDICTED: peptidyl-prolyl cis-trans isomerase CYP28, chloroplastic [Cucumis sativus]
Csa2G010300	16.1658	9.0606	-0.808334	down	--	Cellular Component: endoplasmic reticulum (GO:0005783);; Cellular Component: Golgi apparatus (GO:0005794);; Biological Process: vesicle-mediated transport (GO:0016192);; Cellular Component: intracellular membrane-bounded organelle (GO:0043231);; Cellular Component: cytoplasmic part (GO:0044444);;	--	--	Intracellular trafficking, secretion, and vesicular transport	PRA1 family protein	PRA1 family protein E OS=Arabidopsis thaliana OX=3702 GN=PRA1E PE=1 SV=1	PREDICTED: PRA1 family protein E-like [Cucumis sativus]
Csa2G011420	31.4416	19.4257	-0.689941	down	--	Cellular Component: nucleus (GO:0005634);; Biological Process: regulation of transcription, DNA-templated (GO:0006355);; Biological Process: regulation of translation (GO:0006417);; Cellular Component: plastid (GO:0009536);; Biological Process: auxin-activated signaling pathway (GO:0009734);; Molecular Function: protein dimerization activity (GO:0046983);;	K14484|4.75293e-144|csv:101223028|K14484 auxin-responsive protein IAA | (RefSeq) CSIAA3; auxin-responsive protein IAA4	Plant hormone signal transduction (ko04075)	--	AUX/IAA family	Auxin-induced protein 22D OS=Vigna radiata var. radiata OX=3916 GN=AUX22D PE=2 SV=1	PREDICTED: auxin-responsive protein IAA4 [Cucumis sativus]
Csa2G020860	3.11593	5.9126	0.943832	up	--	--	--	--	--	--	--	hypothetical protein Csa_2G020860 [Cucumis sativus]
Csa2G028480	68.0541	135.383	1.01226	up	--	Molecular Function: iron ion binding (GO:0005506);; Biological Process: response to wounding (GO:0009611);; Biological Process: response to abscisic acid (GO:0009737);; Biological Process: response to jasmonic acid (GO:0009753);; Biological Process: defense response to bacterium, incompatible interaction (GO:0009816);; Molecular Function: linoleate 13S-lipoxygenase activity (GO:0016165);; Biologi…	K15718|1.18143e-79|csv:101206327|K15718 linoleate 9S-lipoxygenase [EC:1.13.11.58] | (RefSeq) linoleate 9S-lipoxygenase 6-like	Linoleic acid metabolism (ko00591)	--	Lipoxygenase	Probable linoleate 9S-lipoxygenase 5 OS=Solanum tuberosum OX=4113 GN=LOX1.5 PE=2 SV=1	hypothetical protein Csa_2G028480 [Cucumis sativus]
Csa2G028490	48.2609	93.3775	0.973416	up	--	Molecular Function: iron ion binding (GO:0005506);; Cellular Component: cytoplasm (GO:0005737);; Cellular Component: chloroplast (GO:0009507);; Biological Process: response to wounding (GO:0009611);; Molecular Function: linoleate 13S-lipoxygenase activity (GO:0016165);; Biological Process: oxylipin biosynthetic process (GO:0031408);; Biological Process: root development (GO:0048364);; Biological …	K15718|2.58364e-36|csv:101206327|K15718 linoleate 9S-lipoxygenase [EC:1.13.11.58] | (RefSeq) linoleate 9S-lipoxygenase 6-like	Linoleic acid metabolism (ko00591)	--	Lipoxygenase	Probable linoleate 9S-lipoxygenase 7 OS=Solanum tuberosum OX=4113 GN=LOX1.7 PE=2 SV=1	hypothetical protein Csa_2G028490 [Cucumis sativus]
Csa2G033880	1.98603	12.6344	2.86417	up	--	Cellular Component: nucleus (GO:0005634);;	--	--	--	Protein of unknown function (DUF1645)	--	hypothetical protein Csa_2G033880 [Cucumis sativus]
Csa2G033950	11.2742	7.20814	-0.622375	down	Energy production and conversion	Molecular Function: inorganic diphosphatase activity (GO:0004427);; Cellular Component: mitochondrion (GO:0005739);; Cellular Component: plasma membrane (GO:0005886);; Biological Process: response to water deprivation (GO:0009414);; Biological Process: response to salt stress (GO:0009651);; Molecular Function: hydrogen-translocating pyrophosphatase activity (GO:0009678);; Cellular Component: plan…	K01507|0|csv:101205277|K01507 inorganic pyrophosphatase [EC:3.6.1.1] | (RefSeq) pyrophosphate-energized vacuolar membrane proton pump 1	Oxidative phosphorylation (ko00190)	--	Inorganic H+ pyrophosphatase	Pyrophosphate-energized vacuolar membrane proton pump 1 OS=Arabidopsis thaliana OX=3702 GN=AVP1 PE=1 SV=1	PREDICTED: pyrophosphate-energized vacuolar membrane proton pump 1 [Cucumis sativus]
Csa2G036680	1.63401	0.658288	-1.27623	down	--	Molecular Function: adenosylmethionine decarboxylase activity (GO:0004014);; Biological Process: S-adenosylmethioninamine biosynthetic process (GO:0006557);; Biological Process: spermine biosynthetic process (GO:0006597);; Biological Process: spermidine biosynthetic process (GO:0008295);; Cellular Component: plastid (GO:0009536);;	K01611|0|csv:101215844|K01611 S-adenosylmethionine decarboxylase [EC:4.1.1.50] | (RefSeq) S-adenosylmethionine decarboxylase proenzyme-like	Cysteine and methionine metabolism (ko00270);; Arginine and proline metabolism (ko00330)	Signal transduction mechanisms	Adenosylmethionine decarboxylase	S-adenosylmethionine decarboxylase proenzyme OS=Oryza sativa subsp. japonica OX=39947 GN=SAMDC PE=2 SV=1	PREDICTED: S-adenosylmethionine decarboxylase proenzyme-like [Cucumis sativus]
Csa2G049850	3.55592	1.03406	-1.74337	down	--	Cellular Component: cytosol (GO:0005829);; Biological Process: protein glycosylation (GO:0006486);; Biological Process: protein targeting to vacuole (GO:0006623);; Molecular Function: metal ion binding (GO:0046872);;	--	--	Posttranslational modification, protein turnover, chaperones	PUB domain;; UBA/TS-N domain	Plant UBX domain-containing protein 2 OS=Arabidopsis thaliana OX=3702 GN=PUX2 PE=1 SV=2	hypothetical protein Csa_2G049850 [Cucumis sativus]
Csa2G055560	0.382621	0.906243	1.24709	up	Lipid transport and metabolism;; General function prediction only	Molecular Function: oxidoreductase activity (GO:0016491);; Biological Process: single-organism metabolic process (GO:0044710);; Molecular Function: mandelonitrile lyase activity (GO:0046593);; Molecular Function: flavin adenine dinucleotide binding (GO:0050660);; Biological Process: nitrile metabolic process (GO:0050898);;	K08248|0|csv:101211615|K08248 (R)-mandelonitrile lyase [EC:4.1.2.10] | (RefSeq) (R)-mandelonitrile lyase 1-like	Cyanoamino acid metabolism (ko00460)	General function prediction only	GMC oxidoreductase;; GMC oxidoreductase	(R)-mandelonitrile lyase 2 OS=Prunus dulcis OX=3755 GN=MDL2 PE=1 SV=1	PREDICTED: (R)-mandelonitrile lyase 1-like [Cucumis sativus]
Csa2G060350	6.6783	3.83674	-0.775543	down	--	--	--	--	--	--	Transcription factor bHLH146 OS=Arabidopsis thaliana OX=3702 GN=BHLH146 PE=2 SV=1	PREDICTED: uncharacterized protein At4g30180 [Cucumis sativus]
Csa2G060360	33.8132	16.0898	-1.05161	down	--	Biological Process: cellular cation homeostasis (GO:0030003);; Biological Process: divalent metal ion transport (GO:0070838);;	--	--	--	--	--	PREDICTED: uncharacterized protein LOC101221328 [Cucumis sativus]
Csa2G079640	0.872953	0.402381	-1.08388	down	--	Molecular Function: lipid transporter activity (GO:0005319);; Cellular Component: nucleus (GO:0005634);; Cellular Component: cytosol (GO:0005829);; Biological Process: gluconeogenesis (GO:0006094);; Biological Process: lipid transport (GO:0006869);; Biological Process: cytoskeleton organization (GO:0007010);; Cellular Component: chloroplast (GO:0009507);; Biological Process: proteasomal protein c…	--	--	Translation, ribosomal structure and biogenesis	HEAT repeats;; HEAT repeat	Protein ILITYHIA OS=Arabidopsis thaliana OX=3702 GN=ILA PE=1 SV=1	hypothetical protein Csa_2G079640 [Cucumis sativus]
Csa2G095910	2.53457	1.21322	-1.042	down	--	Biological Process: cellular protein modification process (GO:0006464);; Biological Process: pyrimidine ribonucleotide biosynthetic process (GO:0009220);; Biological Process: photomorphogenesis (GO:0009640);; Biological Process: post-embryonic development (GO:0009791);; Biological Process: regulation of flower development (GO:0009909);; Biological Process: protein deneddylation (GO:0010388);; Bio…	--	--	General function prediction only	PPR repeat family;; PPR repeat;; PPR repeat;; Pentatricopeptide repeat domain;; Pentacotripeptide-repeat region of PRORP	Pentatricopeptide repeat-containing protein At3g02650, mitochondrial OS=Arabidopsis thaliana OX=3702 GN=At3g02650 PE=2 SV=1	hypothetical protein Csa_2G095910 [Cucumis sativus]
Csa2G119380	2.70084	4.70934	0.820598	up	Cell wall/membrane/envelope biogenesis	Molecular Function: phospholipase C activity (GO:0004629);; Biological Process: phosphate-containing compound metabolic process (GO:0006796);; Cellular Component: membrane (GO:0016020);; Biological Process: cellular lipid metabolic process (GO:0044255);; Cellular Component: cytoplasmic part (GO:0044444);; Biological Process: response to stimulus (GO:0050896);;	K01114|0|csv:101203226|K01114 phospholipase C [EC:3.1.4.3] | (RefSeq) non-specific phospholipase C3-like	Inositol phosphate metabolism (ko00562);; Glycerophospholipid metabolism (ko00564);; Ether lipid metabolism (ko00565)	--	Phosphoesterase family	Non-specific phospholipase C3 OS=Arabidopsis thaliana OX=3702 GN=NPC3 PE=2 SV=1	hypothetical protein Csa_2G119380 [Cucumis sativus]
Csa2G129160	16.6252	8.35332	-0.972786	down	Coenzyme transport and metabolism;; Signal transduction mechanisms	Molecular Function: protein kinase activity (GO:0004672);; Molecular Function: ATP binding (GO:0005524);; Cellular Component: plasma membrane (GO:0005886);; Biological Process: protein phosphorylation (GO:0006468);; Cellular Component: chloroplast (GO:0009507);; Biological Process: response to sucrose (GO:0009744);; Biological Process: flavonoid biosynthetic process (GO:0009813);; Biological Proc…	K08869|0|csv:101212546|K08869 aarF domain-containing kinase | (RefSeq) uncharacterized aarF domain-containing protein kinase At1g79600, chloroplastic	--	General function prediction only	ABC1 family;; Phosphotransferase enzyme family	Protein ACTIVITY OF BC1 COMPLEX KINASE 3, chloroplastic OS=Arabidopsis thaliana OX=3702 GN=ABC1K3 PE=1 SV=1	PREDICTED: uncharacterized aarF domain-containing protein kinase At1g79600, chloroplastic [Cucumis sativus]
Csa2G138740	0.705954	1.38451	0.990622	up	Signal transduction mechanisms	Molecular Function: protein serine/threonine kinase activity (GO:0004674);; Molecular Function: protein tyrosine kinase activity (GO:0004713);; Molecular Function: ATP binding (GO:0005524);; Cellular Component: plasma membrane (GO:0005886);; Biological Process: protein phosphorylation (GO:0006468);;	--	--	Signal transduction mechanisms	Protein tyrosine kinase;; Protein kinase domain	Receptor like protein kinase S.2 OS=Arabidopsis thaliana OX=3702 GN=LECRKS2 PE=2 SV=2	hypothetical protein Csa_2G138740 [Cucumis sativus]
Csa2G139860	5.34938	1.1099	-2.23078	down	Secondary metabolites biosynthesis, transport and catabolism;; Defense mechanisms	Cellular Component: cytoplasmic vesicle (GO:0016023);; Molecular Function: oxidoreductase activity (GO:0016491);; Molecular Function: metal ion binding (GO:0046872);;	--	--	Secondary metabolites biosynthesis, transport and catabolism;; Lipid transport and metabolism	Cytochrome P450	Cytochrome P450 714C2 OS=Oryza sativa subsp. japonica OX=39947 GN=CYP714C2 PE=2 SV=1	hypothetical protein Csa_2G139860 [Cucumis sativus]
Csa2G171900	12.6241	7.40822	-0.748192	down	--	Molecular Function: electron carrier activity (GO:0009055);; Biological Process: response to water deprivation (GO:0009414);; Cellular Component: chloroplast thylakoid membrane (GO:0009535);; Biological Process: response to blue light (GO:0009637);; Biological Process: response to high light intensity (GO:0009644);; Biological Process: response to sucrose (GO:0009744);; Biological Process: photos…	--	--	--	--	Protein PROTON GRADIENT REGULATION 5, chloroplastic OS=Arabidopsis thaliana OX=3702 GN=PGR5 PE=1 SV=1	PREDICTED: protein PROTON GRADIENT REGULATION 5, chloroplastic [Cucumis sativus]
Csa2G222130	2.49042	1.38175	-0.82444	down	--	--	--	--	--	Protein of unknown function (DUF4005);; IQ calmodulin-binding motif	Protein IQ-DOMAIN 1 OS=Arabidopsis thaliana OX=3702 GN=IQD1 PE=1 SV=1	PREDICTED: protein IQ-DOMAIN 14-like [Cucumis sativus]
Csa2G248720	1.60183	0.287149	-2.40228	down	--	--	--	--	--	Domain of unknown function (DUF4408)	--	PREDICTED: uncharacterized protein LOC105434603 [Cucumis sativus]
Csa2G277650	1.0184	3.5556	1.78939	up	--	--	--	--	--	--	BTB/POZ domain-containing protein SR1IP1 OS=Arabidopsis thaliana OX=3702 GN=SR1IP1 PE=1 SV=2	hypothetical protein Csa_2G277650 [Cucumis sativus]
Csa2G300950	11.0643	20.6348	0.919592	up	Carbohydrate transport and metabolism	Molecular Function: nucleotide binding (GO:0000166);; Cellular Component: cytoplasm (GO:0005737);; Molecular Function: zinc ion binding (GO:0008270);; Biological Process: lignin biosynthetic process (GO:0009809);; Molecular Function: transferase activity, transferring acyl groups other than amino-acyl groups (GO:0016747);; Molecular Function: cinnamyl-alcohol dehydrogenase activity (GO:0045551);;…	K00083|0|csv:101205228|K00083 cinnamyl-alcohol dehydrogenase [EC:1.1.1.195] | (RefSeq) probable mannitol dehydrogenase	Phenylpropanoid biosynthesis (ko00940)	Secondary metabolites biosynthesis, transport and catabolism	Alcohol dehydrogenase GroES-like domain;; Zinc-binding dehydrogenase	Probable cinnamyl alcohol dehydrogenase 9 OS=Arabidopsis thaliana OX=3702 GN=CAD9 PE=2 SV=2	PREDICTED: probable mannitol dehydrogenase [Cucumis sativus]
Csa2G352420	9.6808	2.78357	-1.76504	down	--	Biological Process: cellular process (GO:0009987);; Molecular Function: metal ion binding (GO:0046872);;	--	--	General function prediction only	--	Zinc finger CCCH domain-containing protein 20 OS=Arabidopsis thaliana OX=3702 GN=At2g19810 PE=2 SV=1	hypothetical protein Csa_2G352420 [Cucumis sativus]
Csa2G354630	2.14357	0.508585	-1.95701	down	--	Biological Process: developmental process involved in reproduction (GO:0003006);; Biological Process: anatomical structure morphogenesis (GO:0009653);; Biological Process: cellular component organization (GO:0016043);; Biological Process: multicellular organismal process (GO:0032501);; Biological Process: single-organism cellular process (GO:0044763);; Biological Process: single-organism developm…	--	--	--	--	--	PREDICTED: uncharacterized protein DDB_G0286299-like [Cucumis sativus]
Csa2G354860	70.0915	44.9222	-0.620231	down	Posttranslational modification, protein turnover, chaperones	Molecular Function: serine-type endopeptidase activity (GO:0004252);; Biological Process: proteolysis (GO:0006508);; Cellular Component: plant-type cell wall (GO:0009505);; Molecular Function: identical protein binding (GO:0042802);; Biological Process: negative regulation of catalytic activity (GO:0043086);; Cellular Component: apoplast (GO:0048046);; Biological Process: mucilage metabolic proce…	--	--	--	Subtilase family;; Peptidase inhibitor I9;; PA domain	Subtilisin-like protease SBT1.7 OS=Arabidopsis thaliana OX=3702 GN=SBT1.7 PE=1 SV=1	PREDICTED: subtilisin-like protease SBT1.7 [Cucumis sativus]
Csa2G360680	1.63692	0.182464	-3.00666	down	Posttranslational modification, protein turnover, chaperones	Molecular Function: serine-type endopeptidase inhibitor activity (GO:0004867);; Molecular Function: cysteine-type endopeptidase inhibitor activity (GO:0004869);; Biological Process: negative regulation of endopeptidase activity (GO:0010951);; Biological Process: regulation of proteolysis (GO:0030162);; Cellular Component: apoplast (GO:0048046);;	--	--	Defense mechanisms	Serpin (serine protease inhibitor)	Serpin-ZX OS=Arabidopsis thaliana OX=3702 GN=At1g47710 PE=1 SV=1	PREDICTED: serpin-ZX-like [Cucumis sativus]
Csa2G363570	151.679	247.382	0.728647	up	Posttranslational modification, protein turnover, chaperones	Cellular Component: vacuole (GO:0005773);; Biological Process: proteolysis (GO:0006508);; Molecular Function: cysteine-type peptidase activity (GO:0008234);;	K01373|0|csv:101210316|K01373 cathepsin F [EC:3.4.22.41] | (RefSeq) cysteine proteinase RD19a	--	Posttranslational modification, protein turnover, chaperones	Papain family cysteine protease;; Cathepsin propeptide inhibitor domain (I29);; Peptidase C1-like family	Cysteine protease RD19A OS=Arabidopsis thaliana OX=3702 GN=RD19A PE=1 SV=1	PREDICTED: cysteine proteinase RD19a [Cucumis sativus]
Csa2G368270	3.2353	4.85482	0.606932	up	--	Cellular Component: mitochondrion (GO:0005739);;	--	--	General function prediction only	PPR repeat family;; PPR repeat;; PPR repeat;; DYW family of nucleic acid deaminases;; Pentatricopeptide repeat domain;; Pentacotripeptide-repeat region of PRORP;; Tetratricopeptide repeat;; Tetratricopeptide repeat	Pentatricopeptide repeat-containing protein At1g25360 OS=Arabidopsis thaliana OX=3702 GN=PCMP-H74 PE=2 SV=1	PREDICTED: pentatricopeptide repeat-containing protein At1g25360-like [Cucumis sativus]
Csa2G370480	5.51179	2.85504	-0.923772	down	--	--	--	--	--	--	--	hypothetical protein Csa_2G370480 [Cucumis sativus]
Csa2G370490	8.0366	4.47608	-0.821906	down	--	--	--	--	--	--	--	hypothetical protein Csa_2G370490 [Cucumis sativus]
Csa2G371100	104.197	68.3361	-0.58735	down	--	Molecular Function: aspartic-type endopeptidase activity (GO:0004190);; Biological Process: proteolysis (GO:0006508);; Cellular Component: plant-type cell wall (GO:0009505);; Cellular Component: apoplast (GO:0048046);;	--	--	Posttranslational modification, protein turnover, chaperones	Xylanase inhibitor N-terminal;; Xylanase inhibitor C-terminal;; Eukaryotic aspartyl protease	Aspartyl protease AED3 OS=Arabidopsis thaliana OX=3702 GN=AED3 PE=1 SV=1	PREDICTED: aspartic proteinase nepenthesin-1 [Cucumis sativus]
Csa2G375760	8.08603	4.99341	-0.673903	down	Replication, recombination and repair	Molecular Function: nucleic acid binding (GO:0003676);; Molecular Function: DNA binding (GO:0003677);; Molecular Function: DNA-directed DNA polymerase activity (GO:0003887);; Molecular Function: helicase activity (GO:0004386);; Molecular Function: ATP binding (GO:0005524);; Cellular Component: nucleus (GO:0005634);; Biological Process: DNA replication (GO:0006260);; Biological Process: DNA recomb…	K02349|0|csv:101215433|K02349 DNA polymerase theta [EC:2.7.7.7] | (RefSeq) helicase and polymerase-containing protein TEBICHI	--	General function prediction only	DNA polymerase family A;; DEAD/DEAH box helicase;; Helicase conserved C-terminal domain	Helicase and polymerase-containing protein TEBICHI OS=Arabidopsis thaliana OX=3702 GN=TEB PE=2 SV=1	PREDICTED: helicase and polymerase-containing protein TEBICHI [Cucumis sativus]
Csa2G377980	3.22968	0.937088	-1.71773	down	--	Cellular Component: cytoplasm (GO:0005737);; Cellular Component: plasma membrane (GO:0005886);; Biological Process: oligopeptide transport (GO:0006857);; Molecular Function: oligopeptide transporter activity (GO:0015198);; Biological Process: pollen sperm cell differentiation (GO:0048235);; Biological Process: transmembrane transport (GO:0055085);;	--	--	Signal transduction mechanisms	OPT oligopeptide transporter protein	Oligopeptide transporter 6 OS=Arabidopsis thaliana OX=3702 GN=OPT6 PE=2 SV=1	PREDICTED: oligopeptide transporter 6-like [Cucumis sativus]
Csa2G404850	4.63815	2.81854	-0.658722	down	Signal transduction mechanisms	Molecular Function: protein kinase activity (GO:0004672);; Biological Process: defense response (GO:0006952);; Biological Process: cellular metabolic process (GO:0044237);; Biological Process: single-organism cellular process (GO:0044763);; Biological Process: regulation of cellular process (GO:0050794);; Biological Process: response to other organism (GO:0051707);;	K04733|0|csv:101215984|K04733 interleukin-1 receptor-associated kinase 4 [EC:2.7.11.1] | (RefSeq) probable serine/threonine-protein kinase At1g18390	--	Signal transduction mechanisms	Protein tyrosine kinase;; Wall-associated receptor kinase C-terminal;; Protein kinase domain	LEAF RUST 10 DISEASE-RESISTANCE LOCUS RECEPTOR-LIKE PROTEIN KINASE-like 1.3 OS=Arabidopsis thaliana OX=3702 GN=LRK10L-1.3 PE=2 SV=1	hypothetical protein Csa_2G404850 [Cucumis sativus]
Csa2G404860	36.0893	15.1958	-1.17288	down	--	Molecular Function: RNA binding (GO:0003723);; Biological Process: RNA processing (GO:0006396);;	K12825|0|csv:101214788|K12825 splicing factor 3A subunit 1 | (RefSeq) probable splicing factor 3A subunit 1	Spliceosome (ko03040)	RNA processing and modification	Pre-mRNA splicing factor PRP21 like protein;; Surp module;; Ubiquitin family	Probable splicing factor 3A subunit 1 OS=Arabidopsis thaliana OX=3702 GN=At1g14650 PE=1 SV=2	PREDICTED: probable splicing factor 3A subunit 1 [Cucumis sativus]
Csa2G406130	11.3413	19.4207	0.798091	up	Inorganic ion transport and metabolism	Cellular Component: mitochondrion (GO:0005739);; Cellular Component: vacuolar membrane (GO:0005774);; Cellular Component: plasma membrane (GO:0005886);; Biological Process: response to nitrate (GO:0010167);; Biological Process: nitrate transport (GO:0015706);; Biological Process: cysteine biosynthetic process (GO:0019344);;	--	--	--	Nodulin-like	Protein NUCLEAR FUSION DEFECTIVE 4 OS=Arabidopsis thaliana OX=3702 GN=NFD4 PE=3 SV=1	PREDICTED: protein NUCLEAR FUSION DEFECTIVE 4 isoform X1 [Cucumis sativus]
Csa2G416210	0.365733	1.09518	1.62306	up	Cell motility	Molecular Function: transferase activity (GO:0016740);;	--	--	--	Cellulose synthase	Cellulose synthase-like protein B3 OS=Arabidopsis thaliana OX=3702 GN=CSLB3 PE=2 SV=1	hypothetical protein Csa_2G416210 [Cucumis sativus]
Csa2G437050	12.5275	5.78734	-1.08711	down	Secondary metabolites biosynthesis, transport and catabolism;; Defense mechanisms	Molecular Function: iron ion binding (GO:0005506);; Cellular Component: endoplasmic reticulum (GO:0005783);; Molecular Function: electron carrier activity (GO:0009055);; Molecular Function: oxygen binding (GO:0019825);; Molecular Function: heme binding (GO:0020037);; Biological Process: oxidation-reduction process (GO:0055114);; Molecular Function: aromatase activity (GO:0070330);;	--	--	Secondary metabolites biosynthesis, transport and catabolism	Cytochrome P450	Cytochrome P450 89A2 OS=Arabidopsis thaliana OX=3702 GN=CYP89A2 PE=2 SV=2	hypothetical protein Csa_2G437050 [Cucumis sativus]
Csa2G437100	1.17661	2.59972	1.16078	up	--	Cellular Component: nucleus (GO:0005634);; Cellular Component: cytoplasm (GO:0005737);; Biological Process: meiotic cell cycle (GO:0007126);; Molecular Function: N-acetyltransferase activity (GO:0008080);; Biological Process: histone H3 acetylation (GO:0043966);;	K21121|3.02162e-56|csv:101218952|K21121 N-alpha-acetyltransferase 60 [EC:2.3.1.259] | (RefSeq) histone acetyltransferase MCC1	--	General function prediction only	--	Histone acetyltransferase MCC1 OS=Arabidopsis thaliana OX=3702 GN=MCC1 PE=2 SV=1	hypothetical protein Csa_2G437100 [Cucumis sativus]
Csa3G00090	1.40721	6.10735	2.12868	up	Lipid transport and metabolism	Molecular Function: diacylglycerol O-acyltransferase activity (GO:0004144);; Biological Process: metabolic process (GO:0008152);;	K14457|0|cmo:103490635|K14457 2-acylglycerol O-acyltransferase 2 [EC:2.3.1.22] | (RefSeq) diacylglycerol O-acyltransferase 2	Glycerolipid metabolism (ko00561)	Lipid transport and metabolism	Diacylglycerol acyltransferase;; Acyltransferase	Diacylglycerol O-acyltransferase 2D OS=Glycine max OX=3847 GN=DGAT2D PE=1 SV=1	PREDICTED: diacylglycerol O-acyltransferase 2 isoform X1 [Cucumis melo]
Csa3G002850	16.6046	10.7257	-0.594966	down	--	Cellular Component: chloroplast thylakoid (GO:0009534);; Cellular Component: chloroplast envelope (GO:0009941);; Biological Process: mRNA modification (GO:0016556);;	--	--	--	Domain of unknown function (DUF4033)	Beta-carotene isomerase D27, chloroplastic OS=Arabidopsis thaliana OX=3702 GN=D27 PE=1 SV=1	PREDICTED: beta-carotene isomerase D27, chloroplastic [Cucumis sativus]
Csa3G011800	14.9824	4.97174	-1.21256	down	--	Molecular Function: protein binding (GO:0005515);; Cellular Component: cytoplasm (GO:0005737);; Biological Process: protein glycosylation (GO:0006486);; Biological Process: autophagy (GO:0006914);; Molecular Function: zinc ion binding (GO:0008270);; Biological Process: response to symbiotic fungus (GO:0009610);; Biological Process: cellular catabolic process (GO:0044248);; Biological Process: cel…	--	--	--	Zinc finger, C3HC4 type (RING finger)	MND1-interacting protein 1 OS=Arabidopsis thaliana OX=3702 GN=MIP1 PE=1 SV=1	PREDICTED: MND1-interacting protein 1 [Cucumis sativus]
Csa3G016990	44.4933	72.8517	0.732688	up	--	--	--	--	--	zinc-finger of the FCS-type, C2-C2	Protein MARD1 OS=Arabidopsis thaliana OX=3702 GN=MARD1 PE=2 SV=2	PREDICTED: uncharacterized protein LOC101209142 [Cucumis sativus]
Csa3G040850	10.4208	5.66114	-0.813988	down	--	Molecular Function: carbon-oxygen lyase activity, acting on phosphates (GO:0016838);;	--	--	--	Terpene synthase family, metal binding domain;; Terpene synthase, N-terminal domain	(-)-germacrene D synthase OS=Vitis vinifera OX=29760 GN=VIT_19s0014g04930 PE=1 SV=1	PREDICTED: (-)-germacrene D synthase-like [Cucumis sativus]
Csa3G067770	16.4389	9.44975	-0.772739	down	Signal transduction mechanisms	Molecular Function: protein serine/threonine kinase activity (GO:0004674);; Molecular Function: ATP binding (GO:0005524);; Biological Process: protein phosphorylation (GO:0006468);; Biological Process: circadian rhythm (GO:0007623);; Cellular Component: chloroplast (GO:0009507);; Biological Process: chlorophyll catabolic process (GO:0015996);; Biological Process: regulation of photosynthesis, lig…	--	--	General function prediction only	Protein kinase domain;; Protein tyrosine kinase	Serine/threonine-protein kinase STN7, chloroplastic OS=Arabidopsis thaliana OX=3702 GN=STN7 PE=1 SV=1	PREDICTED: serine/threonine-protein kinase STN7, chloroplastic isoform X1 [Cucumis sativus]
Csa3G094510	7.56603	4.56734	-0.702932	down	Carbohydrate transport and metabolism	Molecular Function: sugar:proton symporter activity (GO:0005351);; Biological Process: fatty acid beta-oxidation (GO:0006635);; Biological Process: toxin catabolic process (GO:0009407);; Cellular Component: chloroplast thylakoid membrane (GO:0009535);; Cellular Component: plant-type vacuole membrane (GO:0009705);; Biological Process: response to cyclopentenone (GO:0010583);; Biological Process: n…	K08202|0|csv:101213222|K08202 MFS transporter, OCT family, solute carrier family 22 (organic cation transporter), member 4/5 | (RefSeq) organic cation/carnitine transporter 4-like	--	General function prediction only	Sugar (and other) transporter;; Major Facilitator Superfamily	Organic cation/carnitine transporter 4 OS=Arabidopsis thaliana OX=3702 GN=OCT4 PE=2 SV=1	PREDICTED: organic cation/carnitine transporter 4-like [Cucumis sativus]
Csa3G099660	16.1602	9.83641	-0.690715	down	Signal transduction mechanisms	Molecular Function: cation channel activity (GO:0005261);; Molecular Function: calmodulin binding (GO:0005516);; Cellular Component: plasma membrane (GO:0005886);; Biological Process: plant-type hypersensitive response (GO:0009626);; Cellular Component: integral component of membrane (GO:0016021);; Biological Process: cellular cation homeostasis (GO:0030003);; Molecular Function: cyclic nucleotid…	--	--	Inorganic ion transport and metabolism;; Signal transduction mechanisms	Ion transport protein;; Cyclic nucleotide-binding domain	Cyclic nucleotide-gated ion channel 4 OS=Arabidopsis thaliana OX=3702 GN=CNGC4 PE=2 SV=2	PREDICTED: cyclic nucleotide-gated ion channel 4 [Cucumis sativus]
Csa3G101810	10.5019	2.90341	-1.82338	down	--	Molecular Function: DNA binding (GO:0003677);; Cellular Component: nucleus (GO:0005634);; Biological Process: regulation of transcription, DNA-templated (GO:0006355);; Biological Process: response to water deprivation (GO:0009414);; Biological Process: response to abscisic acid (GO:0009737);; Biological Process: response to oxygen-containing compound (GO:1901700);;	--	--	--	No apical meristem (NAM) protein	NAC domain-containing protein 72 OS=Arabidopsis thaliana OX=3702 GN=NAC072 PE=2 SV=1	PREDICTED: NAC domain-containing protein 72-like [Cucumis sativus]
Csa3G110690	1.31624	2.2767	0.80863	up	--	--	--	--	General function prediction only	--	Zinc finger CCCH domain-containing protein 44 OS=Arabidopsis thaliana OX=3702 GN=At3g51120 PE=2 SV=3	hypothetical protein Csa_3G110690 [Cucumis sativus]
Csa3G111240	13.4435	8.44185	-0.620862	down	General function prediction only	Biological Process: maltose metabolic process (GO:0000023);; Cellular Component: plastid (GO:0009536);; Biological Process: response to blue light (GO:0009637);; Biological Process: regulation of proton transport (GO:0010155);; Biological Process: starch biosynthetic process (GO:0019252);; Biological Process: isopentenyl diphosphate biosynthetic process, methylerythritol 4-phosphate pathway (GO:0…	K09919|0|csv:101210646|K09919 uncharacterized protein | (RefSeq) hypothetical protein	--	--	Peptidogalycan biosysnthesis/recognition;; Acetyltransferase (GNAT) domain	--	PREDICTED: uncharacterized protein LOC101210646 [Cucumis sativus]
Csa3G113370	20.5698	13.1396	-0.615695	down	--	Molecular Function: DNA binding (GO:0003677);; Biological Process: regulation of transcription, DNA-templated (GO:0006355);;	--	--	--	No apical meristem (NAM) protein	NAC domain-containing protein 35 OS=Arabidopsis thaliana OX=3702 GN=NAC035 PE=1 SV=2	PREDICTED: NAC domain-containing protein 55 [Cucumis sativus]
Csa3G116640	8.96323	5.42966	-0.69252	down	--	Molecular Function: binding (GO:0005488);; Biological Process: regulation of transcription, DNA-templated (GO:0006355);;	--	--	--	Helix-loop-helix DNA-binding domain	Transcription factor bHLH67 OS=Arabidopsis thaliana OX=3702 GN=BHLH67 PE=2 SV=1	PREDICTED: transcription factor bHLH67 [Cucumis sativus]
Csa3G119630	1.29388	0.697364	-0.818471	down	Signal transduction mechanisms	Molecular Function: intracellular cyclic nucleotide activated cation channel activity (GO:0005221);; Molecular Function: inward rectifier potassium channel activity (GO:0005242);; Molecular Function: cation channel activity (GO:0005261);; Molecular Function: calmodulin binding (GO:0005516);; Cellular Component: plasma membrane (GO:0005886);; Biological Process: ion transport (GO:0006811);; Biolog…	K05391|0|csv:101206492|K05391 cyclic nucleotide gated channel, other eukaryote | (RefSeq) cyclic nucleotide-gated ion channel 1-like	Plant-pathogen interaction (ko04626)	Inorganic ion transport and metabolism;; Signal transduction mechanisms	Ion transport protein	Cyclic nucleotide-gated ion channel 1 OS=Arabidopsis thaliana OX=3702 GN=CNGC1 PE=1 SV=1	PREDICTED: cyclic nucleotide-gated ion channel 1-like [Cucumis sativus]
Csa3G122330	30.851	18.5008	-0.718327	down	Carbohydrate transport and metabolism	Molecular Function: inorganic phosphate transmembrane transporter activity (GO:0005315);; Biological Process: pentose-phosphate shunt (GO:0006098);; Molecular Function: organic anion transmembrane transporter activity (GO:0008514);; Cellular Component: chloroplast inner membrane (GO:0009706);; Biological Process: organic anion transport (GO:0015711);; Cellular Component: integral component of mem…	--	--	Carbohydrate transport and metabolism	Major Facilitator Superfamily	Ascorbate transporter, chloroplastic OS=Arabidopsis thaliana OX=3702 GN=PHT4;4 PE=1 SV=1	PREDICTED: probable anion transporter 2, chloroplastic [Cucumis sativus]
Csa3G122540	0.477122	0.220622	-1.08997	down	Lipid transport and metabolism	Molecular Function: catalytic activity (GO:0003824);; Cellular Component: cytoplasmic part (GO:0044444);;	K01962|6.97343e-61|cmo:103483284|K01962 acetyl-CoA carboxylase carboxyl transferase subunit alpha [EC:6.4.1.2] | (RefSeq) acetyl-coenzyme A carboxylase carboxyl transferase subunit alpha, chloroplastic-like	Fatty acid biosynthesis (ko00061);; Pyruvate metabolism (ko00620);; Propanoate metabolism (ko00640);; Carbon metabolism (ko01200);; Fatty acid metabolism (ko01212)	--	--	Acetyl-coenzyme A carboxylase carboxyl transferase subunit alpha, chloroplastic OS=Arabidopsis thaliana OX=3702 GN=CAC3 PE=1 SV=1	hypothetical protein Csa_3G122540 [Cucumis sativus]
Csa3G126760	2.76527	5.96394	1.01882	up	Energy production and conversion	Cellular Component: nucleus (GO:0005634);; Cellular Component: mitochondrion (GO:0005739);; Cellular Component: chloroplast (GO:0009507);; Molecular Function: oxidoreductase activity, acting on NAD(P)H, nitrogenous group as acceptor (GO:0016657);; Biological Process: oxidation-reduction process (GO:0055114);;	--	--	--	Nitroreductase family	--	PREDICTED: uncharacterized protein LOC101216535 [Cucumis sativus]
Csa3G126860	62.2767	39.0964	-0.67995	down	--	--	--	--	--	--	--	hypothetical protein Csa_3G126860 [Cucumis sativus]
Csa3G131940	3.59859	1.43147	-1.30027	down	--	Biological Process: MAPK cascade (GO:0000165);; Molecular Function: DNA binding (GO:0003677);; Molecular Function: transcription factor activity, sequence-specific DNA binding (GO:0003700);; Cellular Component: nucleus (GO:0005634);; Biological Process: protein targeting to membrane (GO:0006612);; Biological Process: defense response (GO:0006952);; Biological Process: signal transduction (GO:0007…	--	--	--	Helix-loop-helix DNA-binding domain	Transcription factor FAMA OS=Arabidopsis thaliana OX=3702 GN=FAMA PE=1 SV=1	PREDICTED: transcription factor FAMA [Cucumis sativus]
Csa3G133950	29.5844	19.3705	-0.589819	down	Carbohydrate transport and metabolism	Biological Process: polysaccharide biosynthetic process (GO:0000271);; Cellular Component: core TFIIH complex (GO:0000439);; Molecular Function: protein serine/threonine kinase activity (GO:0004674);; Molecular Function: ATP binding (GO:0005524);; Cellular Component: nucleus (GO:0005634);; Cellular Component: cytosol (GO:0005829);; Cellular Component: plasma membrane (GO:0005886);; Biological Pro…	K01177|0|csv:101221739|K01177 beta-amylase [EC:3.2.1.2] | (RefSeq) beta-amylase 1, chloroplastic-like	Starch and sucrose metabolism (ko00500)	--	Glycosyl hydrolase family 14	Beta-amylase 1, chloroplastic OS=Arabidopsis thaliana OX=3702 GN=BAM1 PE=1 SV=1	PREDICTED: beta-amylase 1, chloroplastic-like [Cucumis sativus]
Csa3G134600	0.634364	1.15857	0.87348	up	--	--	--	--	General function prediction only	PPR repeat;; PPR repeat family;; PPR repeat;; Pentatricopeptide repeat domain;; Tetratricopeptide repeat;; Tetratricopeptide repeat	Pentatricopeptide repeat-containing protein At4g02750 OS=Arabidopsis thaliana OX=3702 GN=PCMP-H24 PE=3 SV=1	PREDICTED: pentatricopeptide repeat-containing protein At4g02750-like [Cucumis sativus]
Csa3G141890	1.59973	2.72716	0.79699	up	Cell motility	Molecular Function: transferase activity (GO:0016740);;	--	--	--	Cellulose synthase	Cellulose synthase-like protein G2 OS=Arabidopsis thaliana OX=3702 GN=CSLG2 PE=2 SV=1	PREDICTED: cellulose synthase-like protein E1 [Cucumis sativus]
Csa3G142970	19.0502	7.78257	-1.26209	down	--	Molecular Function: serine-type endopeptidase inhibitor activity (GO:0004867);; Biological Process: response to wounding (GO:0009611);;	--	--	--	Potato inhibitor I family	Inhibitor of trypsin and hageman factor OS=Cucurbita maxima OX=3661 PE=1 SV=1	hypothetical protein Csa_3G142970 [Cucumis sativus]
Csa3G143500	12.0618	5.38257	-1.13416	down	--	--	--	--	--	Plus-3 domain	--	PREDICTED: uncharacterized protein LOC101216376 isoform X1 [Cucumis sativus]
Csa3G150010	2.33417	0.997661	-1.17825	down	--	Molecular Function: DNA binding (GO:0003677);; Molecular Function: transcription factor activity, sequence-specific DNA binding (GO:0003700);; Cellular Component: nucleus (GO:0005634);; Cellular Component: mitochondrion (GO:0005739);; Biological Process: regulation of transcription, DNA-templated (GO:0006355);; Biological Process: stomatal complex development (GO:0010374);; Molecular Function: pr…	--	--	--	Helix-loop-helix DNA-binding domain	Transcription factor MUTE OS=Arabidopsis thaliana OX=3702 GN=MUTE PE=2 SV=1	PREDICTED: transcription factor MUTE [Cucumis sativus]
Csa3G150740	20.9524	11.9771	-0.791381	down	Carbohydrate transport and metabolism	Molecular Function: ATP binding (GO:0005524);; Cellular Component: nucleus (GO:0005634);; Cellular Component: cytosol (GO:0005829);; Biological Process: pyruvate metabolic process (GO:0006090);; Cellular Component: chloroplast (GO:0009507);; Cellular Component: chloroplast stroma (GO:0009570);; Biological Process: photosynthesis (GO:0015979);; Molecular Function: kinase activity (GO:0016301);; Bi…	K01006|0|csv:101214608|K01006 pyruvate, orthophosphate dikinase [EC:2.7.9.1] | (RefSeq) pyruvate, phosphate dikinase 2	Pyruvate metabolism (ko00620);; Carbon fixation in photosynthetic organisms (ko00710);; Carbon metabolism (ko01200)	--	PEP-utilising enzyme, TIM barrel domain;; Pyruvate phosphate dikinase, PEP/pyruvate binding domain;; PEP-utilising enzyme, mobile domain	Pyruvate, phosphate dikinase, chloroplastic OS=Mesembryanthemum crystallinum OX=3544 GN=PPD PE=2 SV=1	hypothetical protein Csa_3G150740 [Cucumis sativus]
Csa3G166320	19.6508	12.6319	-0.605824	down	General function prediction only	Molecular Function: single-stranded RNA binding (GO:0003727);; Cellular Component: nucleus (GO:0005634);; Cellular Component: vacuolar membrane (GO:0005774);; Cellular Component: plasma membrane (GO:0005886);; Biological Process: rRNA processing (GO:0006364);; Biological Process: regulation of translation (GO:0006417);; Biological Process: chloroplast relocation (GO:0009902);; Cellular Component:…	--	--	General function prediction only	Tetratricopeptide repeat;; Tetratricopeptide repeat;; Tetratricopeptide repeat;; Tetratricopeptide repeat;; Tetratricopeptide repeat;; Tetratricopeptide repeat;; Tetratricopeptide repeat;; Tetratricopeptide repeat	Protein high chlorophyll fluorescent 107 OS=Arabidopsis thaliana OX=3702 GN=HCF107 PE=1 SV=1	PREDICTED: psbB mRNA maturation factor Mbb1, chloroplastic isoform X1 [Cucumis sativus]
Csa3G172380	5.07027	2.63844	-1.19751	down	--	Cellular Component: plasma membrane (GO:0005886);; Biological Process: carbohydrate metabolic process (GO:0005975);; Biological Process: embryo development ending in seed dormancy (GO:0009793);; Biological Process: pollen exine formation (GO:0010584);; Molecular Function: glucan endo-1,3-beta-D-glucosidase activity (GO:0042973);;	--	--	--	Glycosyl hydrolases family 17;; X8 domain	Probable glucan endo-1,3-beta-glucosidase A6 OS=Arabidopsis thaliana OX=3702 GN=A6 PE=2 SV=1	hypothetical protein Csa_3G172380 [Cucumis sativus]
Csa3G183920	11.0343	4.54478	-1.26665	down	Lipid transport and metabolism	Molecular Function: iron ion binding (GO:0005506);; Biological Process: fatty acid biosynthetic process (GO:0006633);; Cellular Component: integral component of membrane (GO:0016021);; Biological Process: carotene metabolic process (GO:0016119);; Biological Process: xanthophyll biosynthetic process (GO:0016123);; Molecular Function: oxidoreductase activity (GO:0016491);; Biological Process: oxida…	K15746|0|csv:101212140|K15746 beta-carotene 3-hydroxylase [EC:1.14.13.129] | (RefSeq) beta-carotene hydroxylase 2, chloroplastic-like	Carotenoid biosynthesis (ko00906)	--	Fatty acid hydroxylase superfamily	Beta-carotene hydroxylase 2, chloroplastic (Fragment) OS=Capsicum annuum OX=4072 GN=CA2 PE=2 SV=1	PREDICTED: beta-carotene hydroxylase 2, chloroplastic-like [Cucumis sativus]
Csa3G184010	3.38126	1.66233	-1.00262	down	Amino acid transport and metabolism	Molecular Function: nucleotide binding (GO:0000166);; Molecular Function: structural constituent of eye lens (GO:0005212);; Biological Process: DNA replication (GO:0006260);; Biological Process: metabolic process (GO:0008152);; Molecular Function: ornithine cyclodeaminase activity (GO:0008473);; Cellular Component: chloroplast (GO:0009507);; Biological Process: systemic acquired resistance (GO:00…	--	--	Amino acid transport and metabolism	Ornithine cyclodeaminase/mu-crystallin family;; Shikimate / quinate 5-dehydrogenase	Protein SAR DEFICIENT 4 OS=Arabidopsis thaliana OX=3702 GN=SARD4 PE=1 SV=1	PREDICTED: uncharacterized protein P11E10.01 [Cucumis sativus]
Csa3G188350	2.75996	1.38837	-0.958203	down	--	Molecular Function: aspartic-type endopeptidase activity (GO:0004190);; Cellular Component: extracellular region (GO:0005576);; Cellular Component: Golgi apparatus (GO:0005794);; Biological Process: proteolysis (GO:0006508);; Molecular Function: peptidase activity (GO:0008233);; Biological Process: response to light stimulus (GO:0009416);; Biological Process: sterol biosynthetic process (GO:00161…	--	--	Posttranslational modification, protein turnover, chaperones	Xylanase inhibitor N-terminal;; Xylanase inhibitor C-terminal;; Eukaryotic aspartyl protease	Aspartic proteinase PCS1 OS=Arabidopsis thaliana OX=3702 GN=PCS1 PE=2 SV=1	hypothetical protein Csa_3G188350 [Cucumis sativus]
Csa3G197950	32.7941	17.5343	-0.882329	down	General function prediction only	Molecular Function: nucleotide binding (GO:0000166);; Biological Process: translational initiation (GO:0006413);; Cellular Component: chloroplast stroma (GO:0009570);; Cellular Component: chloroplast envelope (GO:0009941);; Biological Process: regulation of proton transport (GO:0010155);; Biological Process: protein autophosphorylation (GO:0046777);;	--	--	Carbohydrate transport and metabolism	NAD(P)H-binding;; NmrA-like family;; Complex I intermediate-associated protein 30 (CIA30);; NAD dependent epimerase/dehydratase family	Uncharacterized protein At5g02240 OS=Arabidopsis thaliana OX=3702 GN=At5g02240 PE=1 SV=1	PREDICTED: uncharacterized protein LOC101205259 [Cucumis sativus]
Csa3G284030	24.5925	9.70662	-1.33518	down	--	Cellular Component: chloroplast (GO:0009507);; Biological Process: leaf senescence (GO:0010150);; Biological Process: vegetative to reproductive phase transition of meristem (GO:0010228);; Biological Process: myo-inositol hexakisphosphate biosynthetic process (GO:0010264);; Biological Process: cellular response to oxidative stress (GO:0034599);; Biological Process: cellular metabolic process (GO:…	--	--	--	--	Senescence-associated protein SPA15, chloroplastic OS=Ipomoea batatas OX=4120 GN=SPA15 PE=2 SV=1	PREDICTED: uncharacterized protein LOC101207516 isoform X4 [Cucumis sativus]
Csa3G346900	3.69058	1.71674	-1.07108	down	--	--	--	--	--	--	--	PREDICTED: leucine-rich repeat extensin-like protein 3 [Cucumis sativus]
Csa3G359120	13.7843	5.82632	-1.129	down	Defense mechanisms	Molecular Function: ATP binding (GO:0005524);; Biological Process: obsolete ATP catabolic process (GO:0006200);; Cellular Component: integral component of membrane (GO:0016021);; Molecular Function: 2-alkenal reductase [NAD(P)] activity (GO:0032440);; Molecular Function: ATPase activity, coupled to transmembrane movement of substances (GO:0042626);; Biological Process: transmembrane transport (GO…	K05666|0|csv:101210136|K05666 ATP-binding cassette, subfamily C (CFTR/MRP), member 2 | (RefSeq) ABC transporter C family member 10	--	Secondary metabolites biosynthesis, transport and catabolism	ABC transporter;; ABC transporter transmembrane region;; P-loop containing region of AAA domain;; AAA domain, putative AbiEii toxin, Type IV TA system;; 50S ribosome-binding GTPase;; Domain of unknown function DUF87;; Type II/IV secretion system protein;; Dynamin family	ABC transporter C family member 10 OS=Arabidopsis thaliana OX=3702 GN=ABCC10 PE=2 SV=2	PREDICTED: ABC transporter C family member 10 [Cucumis sativus]
Csa3G384790	3.28027	1.88647	-0.776526	down	--	Cellular Component: intracellular (GO:0005622);; Biological Process: polysaccharide metabolic process (GO:0005976);; Biological Process: plant-type cell wall organization (GO:0009664);; Cellular Component: membrane (GO:0016020);; Cellular Component: intracellular part (GO:0044424);;	K19996|0|csv:101218102|K19996 phosphatidylinositol transfer protein SFH5 | (RefSeq) patellin-6-like	--	Lipid transport and metabolism	CRAL/TRIO domain;; CRAL/TRIO, N-terminal domain	Patellin-4 OS=Arabidopsis thaliana OX=3702 GN=PATL4 PE=1 SV=2	PREDICTED: patellin-6-like [Cucumis sativus]
Csa3G399960	27.0369	43.5776	0.709946	up	--	--	--	--	--	Protein of unknown function, DUF538	--	PREDICTED: uncharacterized protein LOC101218420 [Cucumis sativus]
Csa3G402970	1.96558	0.512833	-1.78792	down	Carbohydrate transport and metabolism	Cellular Component: extracellular region (GO:0005576);; Biological Process: carbohydrate metabolic process (GO:0005975);; Molecular Function: beta-glucosidase activity (GO:0008422);; Cellular Component: plant-type cell wall (GO:0009505);; Molecular Function: cation binding (GO:0043169);;	K01188|0|csv:101217315|K01188 beta-glucosidase [EC:3.2.1.21] | (RefSeq) beta-glucosidase 25	Cyanoamino acid metabolism (ko00460);; Starch and sucrose metabolism (ko00500);; Phenylpropanoid biosynthesis (ko00940)	Carbohydrate transport and metabolism	Glycosyl hydrolase family 1;; Cellulase (glycosyl hydrolase family 5)	Putative beta-glucosidase 41 OS=Arabidopsis thaliana OX=3702 GN=BGLU41 PE=3 SV=2	hypothetical protein Csa_3G402970 [Cucumis sativus]
Csa3G417720	10.6633	17.6905	0.747977	up	--	--	--	--	--	--	--	hypothetical protein Csa_3G417720 [Cucumis sativus]
Csa3G444620	162.855	94.8412	-0.758043	down	Energy production and conversion	Molecular Function: malate dehydrogenase (decarboxylating) (NADP+) activity (GO:0004473);; Biological Process: gluconeogenesis (GO:0006094);; Biological Process: malate metabolic process (GO:0006108);; Biological Process: fatty acid biosynthetic process (GO:0006633);; Biological Process: cytoskeleton organization (GO:0007010);; Molecular Function: zinc ion binding (GO:0008270);; Cellular Componen…	K00029|0|csv:101214108|K00029 malate dehydrogenase (oxaloacetate-decarboxylating)(NADP+) [EC:1.1.1.40] | (RefSeq) NADP-dependent malic enzyme-like	Pyruvate metabolism (ko00620);; Carbon fixation in photosynthetic organisms (ko00710);; Carbon metabolism (ko01200)	Energy production and conversion	Malic enzyme, NAD binding domain;; Malic enzyme, N-terminal domain	NADP-dependent malic enzyme, chloroplastic OS=Flaveria pringlei OX=4226 GN=MODA PE=2 SV=1	PREDICTED: NADP-dependent malic enzyme-like [Cucumis sativus]
Csa3G481230	23.469	13.1483	-0.819781	down	--	Cellular Component: plasma membrane (GO:0005886);; Biological Process: DNA methylation (GO:0006306);; Biological Process: methylation-dependent chromatin silencing (GO:0006346);; Biological Process: protein N-linked glycosylation (GO:0006487);; Biological Process: N-terminal protein myristoylation (GO:0006499);; Biological Process: asymmetric cell division (GO:0008356);; Biological Process: photo…	--	--	--	Protein of unknown function (DUF632);; Protein of unknown function (DUF630)	Nitrate regulatory gene2 protein OS=Arabidopsis thaliana OX=3702 GN=NRG2 PE=1 SV=1	PREDICTED: uncharacterized protein LOC101203914 [Cucumis sativus]
Csa3G483820	0.306683	0.665289	1.12343	up	--	Molecular Function: Rho guanyl-nucleotide exchange factor activity (GO:0005089);; Cellular Component: nucleus (GO:0005634);; Cellular Component: cytoplasm (GO:0005737);; Cellular Component: plasma membrane (GO:0005886);; Biological Process: embryo development ending in seed dormancy (GO:0009793);; Biological Process: pollen tube growth (GO:0009860);; Biological Process: root hair cell development…	--	--	--	PRONE (Plant-specific Rop nucleotide exchanger)	Rop guanine nucleotide exchange factor 12 OS=Arabidopsis thaliana OX=3702 GN=ROPGEF12 PE=1 SV=1	hypothetical protein Csa_3G483820 [Cucumis sativus]
Csa3G535120	18.7328	27.1283	0.587874	up	Lipid transport and metabolism	Biological Process: long-chain fatty acid metabolic process (GO:0001676);; Molecular Function: long-chain fatty acid-CoA ligase activity (GO:0004467);; Cellular Component: nucleus (GO:0005634);; Cellular Component: endoplasmic reticulum (GO:0005783);; Biological Process: fatty acid biosynthetic process (GO:0006633);; Biological Process: systemic acquired resistance (GO:0009627);; Biological Proce…	K01897|0|csv:101222275|K01897 long-chain acyl-CoA synthetase [EC:6.2.1.3] | (RefSeq) long chain acyl-CoA synthetase 1	Fatty acid biosynthesis (ko00061);; Fatty acid degradation (ko00071);; Fatty acid metabolism (ko01212);; Peroxisome (ko04146)	Lipid transport and metabolism	AMP-binding enzyme	Long chain acyl-CoA synthetase 1 OS=Arabidopsis thaliana OX=3702 GN=LACS1 PE=2 SV=1	PREDICTED: long chain acyl-CoA synthetase 1 [Cucumis sativus]
Csa3G536670	0.80944	1.63506	1.02889	up	--	Molecular Function: inorganic anion exchanger activity (GO:0005452);; Cellular Component: mitochondrion (GO:0005739);; Cellular Component: integral component of membrane (GO:0016021);; Biological Process: borate transmembrane transport (GO:0035445);; Molecular Function: borate transmembrane transporter activity (GO:0046715);;	--	--	Inorganic ion transport and metabolism	HCO3- transporter family	Boron transporter 4 OS=Arabidopsis thaliana OX=3702 GN=BOR4 PE=2 SV=1	PREDICTED: boron transporter 4 [Cucumis sativus]
Csa3G604110	6.16069	3.07523	-0.979152	down	Signal transduction mechanisms	Molecular Function: protein serine/threonine phosphatase activity (GO:0004722);; Biological Process: protein dephosphorylation (GO:0006470);; Molecular Function: metal ion binding (GO:0046872);;	K14497|0|csv:101214188|K14497 protein phosphatase 2C [EC:3.1.3.16] | (RefSeq) probable protein phosphatase 2C 51	Plant hormone signal transduction (ko04075)	Signal transduction mechanisms	Protein phosphatase 2C;; Protein phosphatase 2C	Probable protein phosphatase 2C 8 OS=Oryza sativa subsp. japonica OX=39947 GN=Os01g0656200 PE=2 SV=1	PREDICTED: probable protein phosphatase 2C 51 [Cucumis sativus]
Csa3G635870	6.50132	3.16618	-1.0126	down	Carbohydrate transport and metabolism	Molecular Function: transferase activity, transferring hexosyl groups (GO:0016758);;	K13691|0|csv:101216808|K13691 pathogen-inducible salicylic acid glucosyltransferase [EC:2.4.1.-] | (RefSeq) UDP-glycosyltransferase 74F2	--	Carbohydrate transport and metabolism;; Energy production and conversion	UDP-glucoronosyl and UDP-glucosyl transferase	UDP-glycosyltransferase 74G1 OS=Stevia rebaudiana OX=55670 GN=UGT74G1 PE=1 SV=1	PREDICTED: UDP-glycosyltransferase 74F2 [Cucumis sativus]
Csa3G690300	10.213	16.4495	0.707745	up	--	Biological Process: phosphatidylinositol biosynthetic process (GO:0006661);;	--	--	--	--	--	hypothetical protein Csa_3G690300 [Cucumis sativus]
Csa3G710790	27.8105	12.229	-1.1595	down	Posttranslational modification, protein turnover, chaperones	Molecular Function: protein binding (GO:0005515);; Cellular Component: chloroplast (GO:0009507);;	--	--	Posttranslational modification, protein turnover, chaperones	DnaJ domain	Chaperone protein dnaJ 8, chloroplastic OS=Arabidopsis thaliana OX=3702 GN=ATJ8 PE=2 SV=1	PREDICTED: chaperone protein dnaJ 8, chloroplastic-like [Cucumis sativus]
Csa3G730940	4.64309	1.61232	-1.48566	down	General function prediction only	Cellular Component: cytoplasm (GO:0005737);; Molecular Function: phosphatidylethanolamine binding (GO:0008429);; Biological Process: seed dormancy process (GO:0010162);; Biological Process: myo-inositol hexakisphosphate biosynthetic process (GO:0010264);; Biological Process: positive regulation of transcription, DNA-templated (GO:0045893);;	K06910|2.94331e-119|csv:101207571|K06910 uncharacterized protein | (RefSeq) uncharacterized LOC101207571	--	--	Phosphatidylethanolamine-binding protein	--	PREDICTED: uncharacterized protein LOC101207571 [Cucumis sativus]
Csa3G733860	5.39912	8.23551	0.630267	up	Signal transduction mechanisms	Molecular Function: nucleotide binding (GO:0000166);; Molecular Function: protein kinase activity (GO:0004672);; Biological Process: cellular process (GO:0009987);; Molecular Function: kinase activity (GO:0016301);; Biological Process: phosphorylation (GO:0016310);;	--	--	--	Protein kinase domain;; Protein tyrosine kinase;; D-mannose binding lectin;; S-locus glycoprotein domain	Putative receptor protein kinase ZmPK1 OS=Zea mays OX=4577 GN=PK1 PE=2 SV=2	hypothetical protein Csa_3G733860 [Cucumis sativus]
Csa3G733920	5.7046	3.70581	-0.627657	down	Amino acid transport and metabolism	Molecular Function: glutamate 5-kinase activity (GO:0004349);; Molecular Function: glutamate-5-semialdehyde dehydrogenase activity (GO:0004350);; Biological Process: proline biosynthetic process (GO:0006561);; Biological Process: response to oxidative stress (GO:0006979);; Biological Process: response to desiccation (GO:0009269);; Cellular Component: chloroplast (GO:0009507);; Biological Process:…	K12657|0|csv:101222070|K12657 delta-1-pyrroline-5-carboxylate synthetase [EC:2.7.2.11 1.2.1.41] | (RefSeq) delta-1-pyrroline-5-carboxylate synthase-like	Arginine and proline metabolism (ko00330);; Biosynthesis of amino acids (ko01230)	Amino acid transport and metabolism	Amino acid kinase family;; Aldehyde dehydrogenase family	Delta-1-pyrroline-5-carboxylate synthase OS=Solanum lycopersicum OX=4081 GN=PRO2 PE=2 SV=1	PREDICTED: delta-1-pyrroline-5-carboxylate synthase-like isoform X2 [Cucumis sativus]
Csa3G736660	55.1522	34.1463	-0.668292	down	Posttranslational modification, protein turnover, chaperones	Molecular Function: glutathione transferase activity (GO:0004364);; Cellular Component: cytoplasm (GO:0005737);; Biological Process: toxin catabolic process (GO:0009407);; Cellular Component: chloroplast stroma (GO:0009570);; Biological Process: response to cyclopentenone (GO:0010583);; Biological Process: protein glutathionylation (GO:0010731);; Biological Process: response to cadmium ion (GO:00…	K00799|4.15555e-170|csv:101211241|K00799 glutathione S-transferase [EC:2.5.1.18] | (RefSeq) glutathione S-transferase L3-like	Glutathione metabolism (ko00480)	Posttranslational modification, protein turnover, chaperones	Glutathione S-transferase, N-terminal domain;; Glutathione S-transferase, N-terminal domain;; Glutathione S-transferase, C-terminal domain;; Glutathione S-transferase, N-terminal domain;; Glutathione S-transferase, C-terminal domain;; Glutathione S-transferase, C-terminal domain	Glutathione S-transferase L3 OS=Arabidopsis thaliana OX=3702 GN=GSTL3 PE=2 SV=1	PREDICTED: glutathione S-transferase L3-like [Cucumis sativus]
Csa3G736750	95.8669	192.379	1.02663	up	Translation, ribosomal structure and biogenesis	Biological Process: RNA methylation (GO:0001510);; Molecular Function: structural constituent of ribosome (GO:0003735);; Cellular Component: cell wall (GO:0005618);; Cellular Component: nucleolus (GO:0005730);; Cellular Component: vacuole (GO:0005773);; Cellular Component: plasma membrane (GO:0005886);; Biological Process: translation (GO:0006412);; Biological Process: pyrimidine ribonucleotide b…	K02930|0|csv:101212211|K02930 large subunit ribosomal protein L4e | (RefSeq) 60S ribosomal protein L4	Ribosome (ko03010)	RNA processing and modification	Ribosomal protein L4/L1 family;; 60S ribosomal protein L4 C-terminal domain	60S ribosomal protein L4 OS=Prunus armeniaca OX=36596 GN=RPL4 PE=2 SV=1	PREDICTED: 60S ribosomal protein L4 [Cucumis sativus]
Csa3G746580	11.316	6.18345	-0.849728	down	--	Cellular Component: chloroplast (GO:0009507);; Molecular Function: nucleobase:cation symporter activity (GO:0015391);; Biological Process: nucleobase-containing compound transport (GO:0015931);;	K19373|2.13483e-149|csv:101220350|K19373 DnaJ homolog subfamily C member 28 | (RefSeq) dnaJ homolog subfamily C member 28	--	Posttranslational modification, protein turnover, chaperones	Domain of unknown function (DUF1992)	--	hypothetical protein Csa_3G746580 [Cucumis sativus]
Csa3G748200	1.57722	0.476322	-1.68193	down	--	Biological Process: post-embryonic development (GO:0009791);; Biological Process: single-organism developmental process (GO:0044767);; Biological Process: reproductive structure development (GO:0048608);;	--	--	--	Late embryogenesis abundant protein	Embryonic protein DC-8 OS=Daucus carota OX=4039 PE=3 SV=1	hypothetical protein Csa_3G748200 [Cucumis sativus]
Csa3G748780	1.95092	0.588545	-1.67742	down	--	Cellular Component: nucleus (GO:0005634);; Biological Process: response to oxidative stress (GO:0006979);; Biological Process: anaerobic respiration (GO:0009061);;	--	--	--	--	--	PREDICTED: uncharacterized protein LOC101207081 [Cucumis sativus]
Csa3G776900	4.57365	2.12877	-1.07025	down	--	Biological Process: response to karrikin (GO:0080167);;	--	--	--	--	Protein BIC1 OS=Arabidopsis thaliana OX=3702 GN=BIC1 PE=1 SV=1	PREDICTED: uncharacterized protein LOC105434972 [Cucumis sativus]
Csa3G812760	16.8366	8.84523	-0.90137	down	Signal transduction mechanisms	Cellular Component: cytoplasm (GO:0005737);; Molecular Function: hydrolase activity (GO:0016787);;	--	--	General function prediction only	alpha/beta hydrolase fold;; Alpha/beta hydrolase family;; Serine aminopeptidase, S33;; Serine hydrolase	Probable lysophospholipase BODYGUARD 4 OS=Arabidopsis thaliana OX=3702 GN=BDG4 PE=2 SV=1	PREDICTED: uncharacterized protein LOC101208618 [Cucumis sativus]
Csa3G816000	0.901088	1.75011	0.982535	up	Amino acid transport and metabolism	Molecular Function: serine-type carboxypeptidase activity (GO:0004185);; Biological Process: proteolysis (GO:0006508);;	K16297|0|csv:101211965|K16297 serine carboxypeptidase-like clade II [EC:3.4.16.-] | (RefSeq) serine carboxypeptidase-like 45	--	Posttranslational modification, protein turnover, chaperones;; Amino acid transport and metabolism	Serine carboxypeptidase	Serine carboxypeptidase-like 45 OS=Arabidopsis thaliana OX=3702 GN=SCPL45 PE=2 SV=1	PREDICTED: serine carboxypeptidase-like 45 isoform X1 [Cucumis sativus]
Csa3G818260	43.6625	26.7592	-0.686728	down	Secondary metabolites biosynthesis, transport and catabolism;; Defense mechanisms	Molecular Function: iron ion binding (GO:0005506);; Molecular Function: electron carrier activity (GO:0009055);; Cellular Component: chloroplast (GO:0009507);; Molecular Function: oxygen binding (GO:0019825);; Molecular Function: heme binding (GO:0020037);; Biological Process: oxidation-reduction process (GO:0055114);; Molecular Function: aromatase activity (GO:0070330);;	--	--	Secondary metabolites biosynthesis, transport and catabolism;; Lipid transport and metabolism	Cytochrome P450	Cytochrome P450 94A1 OS=Vicia sativa OX=3908 GN=CYP94A1 PE=2 SV=2	PREDICTED: cytochrome P450 94A1-like [Cucumis sativus]
Csa3G821040	2.11612	0.59829	-1.77355	down	--	Biological Process: positive regulation of cell proliferation (GO:0008284);; Biological Process: cellular response to auxin stimulus (GO:0071365);;	--	--	--	--	--	hypothetical protein Csa_3G821040 [Cucumis sativus]
Csa3G824840	1.74918	11.8601	2.78675	up	--	--	--	--	General function prediction only	PPR repeat family;; PPR repeat;; Pentatricopeptide repeat domain;; PPR repeat;; Pentacotripeptide-repeat region of PRORP	Pentatricopeptide repeat-containing protein At1g61870, mitochondrial OS=Arabidopsis thaliana OX=3702 GN=PPR336 PE=2 SV=2	PREDICTED: pentatricopeptide repeat-containing protein At1g61870, mitochondrial-like [Cucumis sativus]
Csa3G825090	7.58273	3.37276	-1.16771	down	--	Molecular Function: oxidoreductase activity (GO:0016491);; Molecular Function: metal ion binding (GO:0046872);;	K07426|1.44153e-98|csv:101207867|K07426 cytochrome P450 family 4 subfamily B polypeptide 1 [EC:1.14.14.1] | (RefSeq) cytochrome P450 CYP72A219	--	Secondary metabolites biosynthesis, transport and catabolism;; Lipid transport and metabolism	Cytochrome P450	Cytochrome P450 CYP72A219 OS=Panax ginseng OX=4054 PE=2 SV=1	hypothetical protein Csa_3G825090 [Cucumis sativus]
Csa3G826700	14.5362	21.7857	0.619586	up	--	Cellular Component: intracellular organelle (GO:0043229);;	--	--	--	Protein of unknown function (DUF1666)	--	PREDICTED: uncharacterized protein LOC101211770 [Cucumis sativus]
Csa3G829160	19.9396	8.12379	-1.26932	down	--	Biological Process: protein targeting to membrane (GO:0006612);; Molecular Function: zinc ion binding (GO:0008270);; Biological Process: toxin catabolic process (GO:0009407);; Biological Process: response to water deprivation (GO:0009414);; Biological Process: response to wounding (GO:0009611);; Biological Process: response to ethylene (GO:0009723);; Biological Process: response to auxin (GO:0009…	--	--	General function prediction only	AN1-like Zinc finger	Zinc finger AN1 domain-containing stress-associated protein 12 OS=Arabidopsis thaliana OX=3702 GN=SAP12 PE=2 SV=2	PREDICTED: zinc finger AN1 domain-containing stress-associated protein 12 [Cucumis sativus]
Csa3G850640	41.5724	22.3141	-0.876745	down	--	Cellular Component: intracellular (GO:0005622);;	--	--	--	B-box zinc finger	B-box domain protein 31 OS=Arabidopsis thaliana OX=3702 GN=MIP1B PE=2 SV=1	PREDICTED: zinc finger protein CONSTANS-LIKE 4 [Cucumis sativus]
Csa3G852470	2.93454	0.511088	-2.46216	down	--	Molecular Function: DNA binding (GO:0003677);; Biological Process: regulation of transcription, DNA-templated (GO:0006355);; Biological Process: response to oxygen-containing compound (GO:1901700);;	--	--	--	No apical meristem (NAM) protein	NAC domain-containing protein 72 OS=Arabidopsis thaliana OX=3702 GN=NAC072 PE=2 SV=1	PREDICTED: NAC domain-containing protein 72-like isoform X2 [Cucumis sativus]
Csa3G852560	35.8569	19.9138	-0.783423	down	Secondary metabolites biosynthesis, transport and catabolism;; Defense mechanisms	Molecular Function: oxidoreductase activity (GO:0016491);; Molecular Function: metal ion binding (GO:0046872);;	K00512|0|csv:101208814|K00512 steroid 17alpha-monooxygenase / 17alpha-hydroxyprogesterone deacetylase [EC:1.14.14.19 1.14.14.32] | (RefSeq) cytochrome P450 CYP82D47-like	--	Secondary metabolites biosynthesis, transport and catabolism	Cytochrome P450	Cytochrome P450 82A3 OS=Glycine max OX=3847 GN=CYP82A3 PE=2 SV=1	PREDICTED: cytochrome P450 CYP82D47-like [Cucumis sativus]
Csa3G852640	4.70984	1.3108	-1.8175	down	Secondary metabolites biosynthesis, transport and catabolism;; Defense mechanisms	Molecular Function: binding (GO:0005488);; Molecular Function: oxidoreductase activity (GO:0016491);; Molecular Function: oxidoreductase activity, acting on paired donors, with incorporation or reduction of molecular oxygen (GO:0016705);; Molecular Function: metal ion binding (GO:0046872);;	--	--	Secondary metabolites biosynthesis, transport and catabolism	Cytochrome P450	Cytochrome P450 82A3 OS=Glycine max OX=3847 GN=CYP82A3 PE=2 SV=1	PREDICTED: cytochrome P450 CYP82D47-like [Cucumis sativus]
Csa3G859650	21.6645	32.3698	0.600933	up	--	--	--	--	--	C1 domain;; Jacalin-like lectin domain;; Phorbol esters/diacylglycerol binding domain (C1 domain)	Jacalin-related lectin 3 OS=Arabidopsis thaliana OX=3702 GN=JAL3 PE=2 SV=1	PREDICTED: uncharacterized protein LOC101206314 [Cucumis sativus]
Csa3G875410	2.8041	6.20952	1.16454	up	--	--	--	--	--	--	Uncharacterized protein At1g76070 OS=Arabidopsis thaliana OX=3702 GN=At1g76070 PE=1 SV=1	PREDICTED: uncharacterized protein At1g76070 [Cucumis sativus]
Csa3G880030	18.3413	10.3092	-0.813648	down	--	Cellular Component: nucleus (GO:0005634);; Molecular Function: zinc ion binding (GO:0008270);;	K10144|0|csv:101203062|K10144 RING finger and CHY zinc finger domain-containing protein 1 [EC:2.3.2.27] | (RefSeq) RING finger and CHY zinc finger domain-containing protein 1	Ubiquitin mediated proteolysis (ko04120)	General function prediction only	Zinc-ribbon;; CHY zinc finger;; Ring finger domain;; RING-type zinc-finger;; zinc-RING finger domain;; Zinc finger, C3HC4 type (RING finger)	Probable E3 ubiquitin-protein ligase RZFP34 OS=Oryza sativa subsp. japonica OX=39947 GN=RZFP34 PE=2 SV=1	PREDICTED: RING finger and CHY zinc finger domain-containing protein 1 [Cucumis sativus]
Csa3G880040	21.0337	12.3191	-0.747372	down	--	--	--	--	--	--	--	hypothetical protein Csa_3G880040 [Cucumis sativus]
Csa3G881690	0.794896	1.52344	0.942203	up	--	Cellular Component: cytoplasmic vesicle (GO:0016023);;	--	--	--	Fasciclin domain	Fasciclin-like arabinogalactan protein 14 OS=Arabidopsis thaliana OX=3702 GN=FLA14 PE=2 SV=1	PREDICTED: fasciclin-like arabinogalactan protein 14 [Cucumis sativus]
Csa3G889750	6.51451	10.0295	0.643429	up	Translation, ribosomal structure and biogenesis	Molecular Function: nucleic acid binding (GO:0003676);; Molecular Function: organic cyclic compound binding (GO:0097159);; Molecular Function: heterocyclic compound binding (GO:1901363);;	--	--	General function prediction only	RNA recognition motif. (a.k.a. RRM, RBD, or RNP domain)	Probable RNA-binding protein ARP1 OS=Arabidopsis thaliana OX=3702 GN=ARP1 PE=2 SV=1	PREDICTED: RNA-binding protein 38 [Cucumis sativus]
Csa3G894470	1.71608	0.775917	-1.11417	down	--	Biological Process: amino acid transmembrane transport (GO:0003333);; Cellular Component: plasma membrane (GO:0005886);; Molecular Function: acidic amino acid transmembrane transporter activity (GO:0015172);; Molecular Function: neutral amino acid transmembrane transporter activity (GO:0015175);; Biological Process: neutral amino acid transport (GO:0015804);; Biological Process: aspartate transpo…	--	--	Amino acid transport and metabolism	Transmembrane amino acid transporter protein	Amino acid permease 6 OS=Arabidopsis thaliana OX=3702 GN=AAP6 PE=1 SV=1	hypothetical protein Csa_3G894470 [Cucumis sativus]
Csa3G901110	0.54308	1.05731	1.54707	up	--	--	--	--	--	--	--	hypothetical protein Csa_3G901110 [Cucumis sativus]
Csa3G901120	10.5551	5.99159	-0.795586	down	--	Molecular Function: magnesium ion binding (GO:0000287);; Molecular Function: ATP binding (GO:0005524);; Cellular Component: cytosol (GO:0005829);; Biological Process: myo-inositol hexakisphosphate biosynthetic process (GO:0010264);; Biological Process: inositol trisphosphate metabolic process (GO:0032957);; Molecular Function: inositol tetrakisphosphate 1-kinase activity (GO:0047325);; Molecular …	K00913|0|csv:101211396|K00913 inositol-1,3,4-trisphosphate 5/6-kinase / inositol-tetrakisphosphate 1-kinase [EC:2.7.1.159 2.7.1.134] | (RefSeq) inositol-tetrakisphosphate 1-kinase 1	Inositol phosphate metabolism (ko00562);; Phosphatidylinositol signaling system (ko04070)	--	Inositol 1, 3, 4-trisphosphate 5/6-kinase	Inositol-tetrakisphosphate 1-kinase 5 OS=Oryza sativa subsp. japonica OX=39947 GN=ITPK5 PE=2 SV=1	hypothetical protein Csa_3G901120 [Cucumis sativus]
Csa3G904090	2.06047	3.90764	0.937589	up	--	--	--	--	--	Prolamin-like	--	hypothetical protein Csa_3G904090 [Cucumis sativus]
Csa4G000570	11.3165	6.75149	-0.735481	down	--	Cellular Component: chloroplast thylakoid membrane (GO:0009535);;	--	--	--	--	--	PREDICTED: uncharacterized protein LOC101221726 [Cucumis sativus]
Csa4G001610	13.6627	9.14061	-0.585868	down	Inorganic ion transport and metabolism	Molecular Function: DNA binding (GO:0003677);; Biological Process: regulation of transcription, DNA-templated (GO:0006355);; Cellular Component: chloroplast (GO:0009507);; Cellular Component: cytoplasmic vesicle (GO:0016023);;	--	--	--	--	--	PREDICTED: uncharacterized protein LOC101208429 [Cucumis sativus]
Csa4G001710	38.0356	23.2423	-0.692077	down	Defense mechanisms	Cellular Component: plant-type vacuole (GO:0000325);; Molecular Function: ATP binding (GO:0005524);; Cellular Component: vacuolar membrane (GO:0005774);; Cellular Component: Golgi apparatus (GO:0005794);; Cellular Component: plasma membrane (GO:0005886);; Biological Process: obsolete ATP catabolic process (GO:0006200);; Biological Process: drug transmembrane transport (GO:0006855);; Molecular Fun…	--	--	Secondary metabolites biosynthesis, transport and catabolism	ABC transporter transmembrane region;; ABC transporter;; RecF/RecN/SMC N terminal domain;; Domain of unknown function DUF87;; 50S ribosome-binding GTPase	ABC transporter C family member 14 OS=Arabidopsis thaliana OX=3702 GN=ABCC14 PE=1 SV=1	PREDICTED: ABC transporter C family member 14 [Cucumis sativus]
Csa4G001720	0.866675	0.188041	-2.14421	down	Carbohydrate transport and metabolism	Molecular Function: hydrolase activity, hydrolyzing O-glycosyl compounds (GO:0004553);; Biological Process: metabolic process (GO:0008152);;	K01188|0|csv:101214838|K01188 beta-glucosidase [EC:3.2.1.21] | (RefSeq) beta-glucosidase 11-like	Cyanoamino acid metabolism (ko00460);; Starch and sucrose metabolism (ko00500);; Phenylpropanoid biosynthesis (ko00940)	Carbohydrate transport and metabolism	Glycosyl hydrolase family 1	Beta-glucosidase 11 OS=Arabidopsis thaliana OX=3702 GN=BGLU11 PE=2 SV=2	hypothetical protein Csa_4G001720 [Cucumis sativus]
Csa4G001970	0.668743	1.31465	0.98625	up	--	Molecular Function: DNA binding (GO:0003677);; Molecular Function: transcription factor activity, sequence-specific DNA binding (GO:0003700);; Cellular Component: nucleus (GO:0005634);; Biological Process: regulation of transcription, DNA-templated (GO:0006355);;	K09286|0|csv:101203357|K09286 EREBP-like factor | (RefSeq) ethylene-responsive transcription factor ERF073-like	--	--	AP2 domain	Ethylene-responsive transcription factor RAP2-3 OS=Arabidopsis thaliana OX=3702 GN=RAP2-3 PE=1 SV=2	PREDICTED: ethylene-responsive transcription factor ERF073-like [Cucumis sativus]
Csa4G002530	14.6175	26.2602	0.933178	up	Cell wall/membrane/envelope biogenesis	Cellular Component: Golgi apparatus (GO:0005794);; Cellular Component: cytoplasmic vesicle (GO:0016023);; Biological Process: carbohydrate biosynthetic process (GO:0016051);; Molecular Function: polygalacturonate 4-alpha-galacturonosyltransferase activity (GO:0047262);;	--	--	--	Glycosyl transferase family 8	Probable galacturonosyltransferase-like 7 OS=Arabidopsis thaliana OX=3702 GN=GATL7 PE=2 SV=1	PREDICTED: probable galacturonosyltransferase-like 7 [Cucumis sativus]
Csa4G011840	16.4575	10.7428	-0.591835	down	Posttranslational modification, protein turnover, chaperones;; Signal transduction mechanisms	Biological Process: metabolic process (GO:0008152);; Molecular Function: amino acid binding (GO:0016597);;	--	--	--	ACT domain;; ACT domain;; ACT domain	ACT domain-containing protein ACR4 OS=Arabidopsis thaliana OX=3702 GN=ACR4 PE=2 SV=1	PREDICTED: ACT domain-containing protein ACR4-like [Cucumis sativus]
Csa4G017190	14.8358	9.1031	-0.640707	down	--	Molecular Function: binding (GO:0005488);; Cellular Component: cytosol (GO:0005829);; Biological Process: regulation of transcription, DNA-templated (GO:0006355);;	--	--	--	Helix-loop-helix DNA-binding domain	Transcription factor bHLH128 OS=Arabidopsis thaliana OX=3702 GN=BHLH128 PE=1 SV=1	PREDICTED: transcription factor bHLH128 [Cucumis sativus]
Csa4G027920	4.57658	2.44594	-0.856392	down	--	--	--	--	--	Domain of unknown function (DUF966)	Protein UPSTREAM OF FLC OS=Arabidopsis thaliana OX=3702 GN=UFC PE=2 SV=1	hypothetical protein Csa_4G027920 [Cucumis sativus]
Csa4G038620	5.10873	2.80909	-0.838855	down	Carbohydrate transport and metabolism	Molecular Function: transferase activity (GO:0016740);; Molecular Function: transferase activity, transferring glycosyl groups (GO:0016757);;	K12356|0|csv:101214511|K12356 coniferyl-alcohol glucosyltransferase [EC:2.4.1.111] | (RefSeq) anthocyanidin 3-O-glucosyltransferase 5-like	Phenylpropanoid biosynthesis (ko00940)	Carbohydrate transport and metabolism;; Energy production and conversion	UDP-glucoronosyl and UDP-glucosyl transferase	Anthocyanidin 3-O-glucosyltransferase 5 OS=Manihot esculenta OX=3983 GN=GT5 PE=2 SV=1	PREDICTED: anthocyanidin 3-O-glucosyltransferase 5-like [Cucumis sativus]
Csa4G043890	11.8347	20.4125	0.809739	up	--	Molecular Function: binding (GO:0005488);;	--	--	Transcription	GATA zinc finger	GATA transcription factor 5 OS=Arabidopsis thaliana OX=3702 GN=GATA5 PE=2 SV=1	PREDICTED: GATA transcription factor 5-like [Cucumis sativus]
Csa4G046820	27.67	14.8883	-0.877352	down	Lipid transport and metabolism	Biological Process: maltose metabolic process (GO:0000023);; Molecular Function: carboxylic ester hydrolase activity (GO:0004091);; Cellular Component: chloroplast envelope (GO:0009941);; Biological Process: starch biosynthetic process (GO:0019252);; Biological Process: positive regulation of catalytic activity (GO:0043085);; Molecular Function: retinyl-palmitate esterase activity (GO:0050253);; …	--	--	General function prediction only	Alpha/beta hydrolase family;; alpha/beta hydrolase fold;; Serine aminopeptidase, S33	Pheophytinase, chloroplastic OS=Arabidopsis thaliana OX=3702 GN=PPH PE=1 SV=1	PREDICTED: pheophytinase, chloroplastic isoform X1 [Cucumis sativus]
Csa4G047370	14.8228	7.09127	-1.04433	down	--	Cellular Component: intracellular (GO:0005622);; Molecular Function: zinc ion binding (GO:0008270);;	--	--	--	B-box zinc finger	B-box zinc finger protein 19 OS=Arabidopsis thaliana OX=3702 GN=BBX19 PE=1 SV=1	PREDICTED: B-box zinc finger protein 18-like [Cucumis sativus]
Csa4G053250	2.88534	1.29387	-1.12234	down	--	Cellular Component: membrane (GO:0016020);; Molecular Function: transferase activity, transferring glycosyl groups (GO:0016757);;	--	--	--	Cellulose synthase;; Glycosyl transferase family group 2	Cellulose synthase-like protein G3 OS=Arabidopsis thaliana OX=3702 GN=CSLG3 PE=2 SV=2	PREDICTED: cellulose synthase-like protein G3 isoform X1 [Cucumis sativus]
Csa4G062920	93.1502	147.557	0.686861	up	Amino acid transport and metabolism	Cellular Component: peroxisome (GO:0005777);; Biological Process: polyamine catabolic process (GO:0006598);; Molecular Function: primary amine oxidase activity (GO:0008131);; Biological Process: response to cold (GO:0009409);; Biological Process: response to water deprivation (GO:0009414);; Biological Process: response to wounding (GO:0009611);; Biological Process: response to abscisic acid (GO:0…	K17839|0|csv:101213852|K17839 polyamine oxidase [EC:1.5.3.17 1.5.3.-] | (RefSeq) probable polyamine oxidase 2	Arginine and proline metabolism (ko00330);; beta-Alanine metabolism (ko00410)	Secondary metabolites biosynthesis, transport and catabolism	Flavin containing amine oxidoreductase;; NAD(P)-binding Rossmann-like domain;; Pyridine nucleotide-disulphide oxidoreductase;; FAD dependent oxidoreductase;; FAD binding domain;; HI0933-like protein;; Pyridine nucleotide-disulphide oxidoreductase;; Glucose inhibited division protein A	Probable polyamine oxidase 2 OS=Arabidopsis thaliana OX=3702 GN=PAO2 PE=2 SV=1	PREDICTED: probable polyamine oxidase 2 [Cucumis sativus]
Csa4G082310	23.7971	14.2709	-0.717053	down	Coenzyme transport and metabolism	Molecular Function: trans-hexaprenyltranstransferase activity (GO:0000010);; Biological Process: response to hypoxia (GO:0001666);; Cellular Component: nucleus (GO:0005634);; Cellular Component: mitochondrion (GO:0005739);; Cellular Component: endoplasmic reticulum (GO:0005783);; Cellular Component: cytosol (GO:0005829);; Cellular Component: plasma membrane (GO:0005886);; Biological Process: ubiq…	K05356|0|csv:101214140|K05356 all-trans-nonaprenyl-diphosphate synthase [EC:2.5.1.84 2.5.1.85] | (RefSeq) probable solanesyl-diphosphate synthase 3, chloroplastic	Terpenoid backbone biosynthesis (ko00900)	Coenzyme transport and metabolism	Polyprenyl synthetase	Solanesyl diphosphate synthase 1 OS=Arabidopsis thaliana OX=3702 GN=SPS1 PE=1 SV=1	PREDICTED: probable solanesyl-diphosphate synthase 3, chloroplastic [Cucumis sativus]
Csa4G095570	6.4672	2.5645	-1.31518	down	--	Molecular Function: signal transducer activity (GO:0004871);; Cellular Component: plasma membrane (GO:0005886);; Biological Process: response to light stimulus (GO:0009416);; Biological Process: phloem or xylem histogenesis (GO:0010087);; Biological Process: leaf vascular tissue pattern formation (GO:0010305);; Biological Process: cotyledon vascular tissue pattern formation (GO:0010588);; Biologi…	--	--	--	NPH3 family;; BTB/POZ domain	BTB/POZ domain-containing protein DOT3 OS=Arabidopsis thaliana OX=3702 GN=DOT3 PE=2 SV=1	hypothetical protein Csa_4G095570 [Cucumis sativus]
Csa4G099750	8.05045	1.78621	-2.1404	down	Defense mechanisms	Cellular Component: plasma membrane (GO:0005886);; Biological Process: drug transmembrane transport (GO:0006855);; Biological Process: fruit ripening (GO:0009835);; Molecular Function: drug transmembrane transporter activity (GO:0015238);; Molecular Function: antiporter activity (GO:0015297);;	K03327|0|csv:101218283|K03327 multidrug resistance protein, MATE family | (RefSeq) protein TRANSPARENT TESTA 12-like	--	General function prediction only	MatE	Protein DETOXIFICATION 27 OS=Arabidopsis thaliana OX=3702 GN=DTX27 PE=2 SV=1	PREDICTED: protein TRANSPARENT TESTA 12-like [Cucumis sativus]
Csa4G109010	67.7379	34.0461	-0.969683	down	--	Cellular Component: mitochondrion (GO:0005739);; Molecular Function: alternative oxidase activity (GO:0009916);; Cellular Component: integral component of membrane (GO:0016021);; Biological Process: electron transport chain (GO:0022900);; Molecular Function: metal ion binding (GO:0046872);; Cellular Component: respiratory chain (GO:0070469);;	K17893|4.07579e-119|csv:101214461|K17893 ubiquinol oxidase [EC:1.10.3.11] | (RefSeq) ubiquinol oxidase, mitochondrial	--	--	Alternative oxidase	Ubiquinol oxidase, mitochondrial OS=Mangifera indica OX=29780 GN=AOMI 1 PE=1 SV=2	hypothetical protein Csa_4G109010 [Cucumis sativus]
Csa4G126430	12.4964	5.12224	-1.26596	down	--	--	--	--	--	Pollen proteins Ole e I like	Major pollen allergen Lol p 11 OS=Lolium perenne OX=4522 PE=1 SV=1	PREDICTED: amyloid beta A4 precursor protein-binding family B member 1-interacting protein [Cucumis sativus]
Csa4G165920	133.447	46.7231	-1.49546	down	Coenzyme transport and metabolism	Cellular Component: mitochondrion (GO:0005739);; Cellular Component: chloroplast inner membrane (GO:0009706);; Cellular Component: magnesium chelatase complex (GO:0010007);; Biological Process: chlorophyll biosynthetic process (GO:0015995);; Molecular Function: magnesium chelatase activity (GO:0016851);; Biological Process: photosynthesis, light reaction (GO:0019684);; Molecular Function: cobalto…	K03403|0|csv:101213619|K03403 magnesium chelatase subunit H [EC:6.6.1.1] | (RefSeq) magnesium-chelatase subunit ChlH, chloroplastic	Porphyrin and chlorophyll metabolism (ko00860)	--	CobN/Magnesium Chelatase;; Domain of unknown function (DUF3479)	Magnesium-chelatase subunit ChlH, chloroplastic OS=Arabidopsis thaliana OX=3702 GN=CHLH PE=1 SV=1	PREDICTED: magnesium-chelatase subunit ChlH, chloroplastic [Cucumis sativus]
Csa4G167980	72.4971	45.5638	-0.637263	down	Carbohydrate transport and metabolism	Cellular Component: cytoplasm (GO:0005737);; Biological Process: response to oxidative stress (GO:0006979);; Cellular Component: plasmodesma (GO:0009506);; Biological Process: raffinose catabolic process (GO:0034484);; Molecular Function: galactinol-sucrose galactosyltransferase activity (GO:0047274);; Molecular Function: raffinose alpha-galactosidase activity (GO:0052692);; Biological Process: r…	K06617|0|csv:101211538|K06617 raffinose synthase [EC:2.4.1.82] | (RefSeq) AGA2; probable galactinol--sucrose galactosyltransferase 2-like	Galactose metabolism (ko00052)	--	Raffinose synthase or seed imbibition protein Sip1	Probable galactinol--sucrose galactosyltransferase 2 OS=Arabidopsis thaliana OX=3702 GN=RFS2 PE=2 SV=2	probable galactinol--sucrose galactosyltransferase 2-like [Cucumis sativus]
Csa4G188410	0.759285	1.62121	1.10543	up	--	Molecular Function: cysteamine dioxygenase activity (GO:0047800);; Biological Process: oxidation-reduction process (GO:0055114);;	K10712|0|csv:101219914|K10712 cysteamine dioxygenase [EC:1.13.11.19] | (RefSeq) 2-aminoethanethiol dioxygenase-like	Taurine and hypotaurine metabolism (ko00430)	Function unknown	PCO_ADO	Plant cysteine oxidase 1 OS=Arabidopsis thaliana OX=3702 GN=PCO1 PE=1 SV=1	PREDICTED: 2-aminoethanethiol dioxygenase-like [Cucumis sativus]
Csa4G193230	13.7152	8.8196	-0.613491	down	--	Molecular Function: transferase activity (GO:0016740);;	K18207|0|csv:101206708|K18207 protein O-mannose beta-1,4-N-acetylglucosaminyltransferase [EC:2.4.1.312] | (RefSeq) uncharacterized LOC101206708	--	Function unknown	Protein of unknown function (DUF563)	--	hypothetical protein Csa_4G193230 [Cucumis sativus]
Csa4G246400	1.06585	2.01979	0.961276	up	Lipid transport and metabolism;; General function prediction only	Molecular Function: oxidoreductase activity, acting on CH-OH group of donors (GO:0016614);; Molecular Function: flavin adenine dinucleotide binding (GO:0050660);; Biological Process: oxidation-reduction process (GO:0055114);;	K17756|0|csv:105436322|K17756 long-chain-alcohol oxidase [EC:1.1.3.20] | (RefSeq) long-chain-alcohol oxidase FAO4A-like	--	--	GMC oxidoreductase	Long-chain-alcohol oxidase FAO4A OS=Arabidopsis thaliana OX=3702 GN=FAO4A PE=3 SV=2	PREDICTED: long-chain-alcohol oxidase FAO4A-like [Cucumis sativus]
Csa4G268040	55.4178	34.3787	-0.668392	down	--	Cellular Component: chloroplast thylakoid membrane (GO:0009535);; Cellular Component: chloroplast stroma (GO:0009570);; Biological Process: response to wounding (GO:0009611);; Cellular Component: chloroplast envelope (GO:0009941);; Biological Process: myo-inositol hexakisphosphate biosynthetic process (GO:0010264);; Biological Process: photosynthesis (GO:0015979);; Biological Process: carotenoid …	--	--	--	--	Protein MET1, chloroplastic OS=Arabidopsis thaliana OX=3702 GN=MET1 PE=1 SV=1	PREDICTED: uncharacterized protein LOC101217229 [Cucumis sativus]
Csa4G269120	1.31322	0.753356	-0.780498	down	Nucleotide transport and metabolism	Molecular Function: nucleic acid binding (GO:0003676);; Molecular Function: iron ion binding (GO:0005506);; Molecular Function: electron carrier activity (GO:0009055);; Biological Process: abscisic acid biosynthetic process (GO:0009688);; Biological Process: auxin biosynthetic process (GO:0009851);; Molecular Function: abscisic aldehyde oxidase activity (GO:0010293);; Molecular Function: oxidored…	K11817|0|csv:101222350|K11817 indole-3-acetaldehyde oxidase [EC:1.2.3.7] | (RefSeq) indole-3-acetaldehyde oxidase-like	Tryptophan metabolism (ko00380)	Nucleotide transport and metabolism	Molybdopterin-binding domain of aldehyde dehydrogenase;; FAD binding domain in molybdopterin dehydrogenase;; Aldehyde oxidase and xanthine dehydrogenase, a/b hammerhead domain;; [2Fe-2S] binding domain;; CO dehydrogenase flavoprotein C-terminal domain;; 2Fe-2S iron-sulfur cluster binding domain	Indole-3-acetaldehyde oxidase OS=Arabidopsis thaliana OX=3702 GN=AAO2 PE=1 SV=2	PREDICTED: indole-3-acetaldehyde oxidase-like isoform X1 [Cucumis sativus]
Csa4G280650	8.79604	14.2283	0.716194	up	--	--	--	--	--	Dirigent-like protein	Dirigent protein 19 OS=Arabidopsis thaliana OX=3702 GN=DIR19 PE=2 SV=1	PREDICTED: dirigent protein 22-like [Cucumis sativus]
Csa4G285730	8.09784	1.31684	-2.56785	down	--	Molecular Function: peroxidase activity (GO:0004601);; Cellular Component: extracellular region (GO:0005576);; Biological Process: response to oxidative stress (GO:0006979);; Biological Process: response to inorganic substance (GO:0010035);; Cellular Component: membrane (GO:0016020);; Molecular Function: heme binding (GO:0020037);; Biological Process: response to chemical (GO:0042221);; Biologica…	K00430|0|csv:101212957|K00430 peroxidase [EC:1.11.1.7] | (RefSeq) PEROXIDASE; peroxidase 2-like	Phenylpropanoid biosynthesis (ko00940)	--	Peroxidase	Peroxidase 2 (Fragment) OS=Cucumis sativus OX=3659 PE=2 SV=1	peroxidase 2-like precursor [Cucumis sativus]
Csa4G286390	1.3938	2.41172	0.81143	up	Lipid transport and metabolism;; Secondary metabolites biosynthesis, transport and catabolism	Molecular Function: catalase activity (GO:0004096);; Biological Process: response to oxidative stress (GO:0006979);; Cellular Component: membrane (GO:0016020);; Molecular Function: heme binding (GO:0020037);; Biological Process: oxidation-reduction process (GO:0055114);;	--	--	General function prediction only	AMP-binding enzyme;; Flavin containing amine oxidoreductase;; NAD(P)-binding Rossmann-like domain;; Bacterial transferase hexapeptide (six repeats);; Catalase;; Phosphopantetheine attachment site;; FAD dependent oxidoreductase	4-coumarate--CoA ligase-like 3 OS=Arabidopsis thaliana OX=3702 GN=4CLL3 PE=2 SV=2	PREDICTED: uncharacterized protein LOC105435235 [Cucumis sativus]
Csa4G291920	4.14487	1.44514	-1.49113	down	--	Cellular Component: chloroplast stroma (GO:0009570);; Molecular Function: protein binding involved in protein folding (GO:0044183);; Biological Process: chaperone-mediated protein folding (GO:0061077);;	--	--	--	RbcX protein	Chaperonin-like RbcX protein 2, chloroplastic OS=Arabidopsis thaliana OX=3702 GN=RBCX2 PE=1 SV=1	PREDICTED: uncharacterized protein LOC101203881 [Cucumis sativus]
Csa4G293020	19.5808	10.2545	-0.886662	down	Posttranslational modification, protein turnover, chaperones	Molecular Function: peroxidase activity (GO:0004601);; Cellular Component: extracellular region (GO:0005576);; Cellular Component: chloroplast (GO:0009507);; Biological Process: myo-inositol hexakisphosphate biosynthetic process (GO:0010264);; Molecular Function: peroxiredoxin activity (GO:0051920);; Biological Process: oxidation-reduction process (GO:0055114);;	--	--	Function unknown	AhpC/TSA antioxidant enzyme;; AhpC/TSA family	Thioredoxin-like protein AAED1, chloroplastic OS=Arabidopsis thaliana OX=3702 GN=At2g37240 PE=1 SV=2	PREDICTED: thioredoxin-like protein AAED1, chloroplastic [Cucumis sativus]
Csa4G293280	58.736	21.7893	-1.40549	down	General function prediction only	Biological Process: protein targeting to mitochondrion (GO:0006626);; Cellular Component: chloroplast thylakoid membrane (GO:0009535);; Cellular Component: chloroplast envelope (GO:0009941);;	--	--	--	Tetratricopeptide repeat;; Tetratricopeptide repeat;; Tetratricopeptide repeat;; Tetratricopeptide repeat;; TPR repeat;; Tetratricopeptide repeat;; Tetratricopeptide repeat;; Tetratricopeptide repeat;; Tetratricopeptide repeat	protein SLOW GREEN 1, chloroplastic OS=Arabidopsis thaliana OX=3702 GN=SG1 PE=1 SV=1	PREDICTED: protein SLOW GREEN 1, chloroplastic-like [Cucumis sativus]
Csa4G294410	0.481789	0.142861	-1.7146	down	Signal transduction mechanisms	Cellular Component: endoplasmic reticulum (GO:0005783);; Biological Process: protein targeting to vacuole (GO:0006623);; Biological Process: regulation of pH (GO:0006885);; Biological Process: response to stress (GO:0006950);; Cellular Component: chloroplast (GO:0009507);; Cellular Component: endomembrane system (GO:0012505);; Molecular Function: sodium:proton antiporter activity (GO:0015385);; C…	--	--	Inorganic ion transport and metabolism	Sodium/hydrogen exchanger family	Cation/H(+) antiporter 20 OS=Arabidopsis thaliana OX=3702 GN=CHX20 PE=2 SV=1	PREDICTED: cation/H(+) antiporter 20 [Cucumis sativus]
Csa4G303160	57.1702	35.1555	-0.676845	down	Posttranslational modification, protein turnover, chaperones	Molecular Function: glutathione transferase activity (GO:0004364);; Cellular Component: cytoplasm (GO:0005737);; Biological Process: fatty acid beta-oxidation (GO:0006635);; Biological Process: response to stress (GO:0006950);; Biological Process: toxin catabolic process (GO:0009407);; Biological Process: response to organic substance (GO:0010033);; Biological Process: response to cyclopentenone …	K00799|3.04245e-134|csv:101220464|K00799 glutathione S-transferase [EC:2.5.1.18] | (RefSeq) glutathione S-transferase U8	Glutathione metabolism (ko00480)	Posttranslational modification, protein turnover, chaperones	Glutathione S-transferase, N-terminal domain;; Glutathione S-transferase, N-terminal domain;; Glutathione S-transferase, N-terminal domain;; Glutathione S-transferase, C-terminal domain;; Glutathione S-transferase, C-terminal domain	Glutathione S-transferase U8 OS=Arabidopsis thaliana OX=3702 GN=GSTU8 PE=2 SV=1	PREDICTED: glutathione S-transferase U8 [Cucumis sativus]
Csa4G377760	2.47445	1.11513	-1.10705	down	--	Cellular Component: vacuolar membrane (GO:0005774);; Cellular Component: endoplasmic reticulum (GO:0005783);; Cellular Component: Golgi apparatus (GO:0005794);; Cellular Component: plasma membrane (GO:0005886);;	K20367|0|csv:101214805|K20367 endoplasmic reticulum-Golgi intermediate compartment protein 3 | (RefSeq) endoplasmic reticulum-Golgi intermediate compartment protein 3-like	--	Intracellular trafficking, secretion, and vesicular transport	Endoplasmic reticulum vesicle transporter;; Endoplasmic Reticulum-Golgi Intermediate Compartment (ERGIC)	Protein disulfide-isomerase 5-4 OS=Arabidopsis thaliana OX=3702 GN=PDIL5-4 PE=2 SV=1	PREDICTED: endoplasmic reticulum-Golgi intermediate compartment protein 3-like [Cucumis sativus]
Csa4G571740	6.68071	3.30274	-1.03772	down	Posttranslational modification, protein turnover, chaperones	Cellular Component: extracellular region (GO:0005576);; Biological Process: proteolysis (GO:0006508);; Molecular Function: serine-type peptidase activity (GO:0008236);; Cellular Component: chloroplast thylakoid lumen (GO:0009543);; Biological Process: chlorophyll catabolic process (GO:0015996);; Cellular Component: membrane (GO:0016020);; Biological Process: intracellular signal transduction (GO:…	--	--	--	Peptidase family S41;; PDZ domain (Also known as DHR or GLGF);; PDZ domain	Carboxyl-terminal-processing peptidase 3, chloroplastic OS=Arabidopsis thaliana OX=3702 GN=CTPA3 PE=3 SV=1	PREDICTED: carboxyl-terminal-processing peptidase 3, chloroplastic isoform X1 [Cucumis sativus]
Csa4G580380	1.52418	0.777288	-0.885038	down	--	Cellular Component: membrane (GO:0016020);;	--	--	Lipid transport and metabolism	Plasma-membrane choline transporter	--	PREDICTED: protein PNS1 [Cucumis sativus]
Csa4G595970	194.043	127.139	-0.590701	down	Inorganic ion transport and metabolism	Molecular Function: DNA binding (GO:0003677);; Biological Process: rRNA processing (GO:0006364);; Biological Process: unsaturated fatty acid biosynthetic process (GO:0006636);; Biological Process: response to light stimulus (GO:0009416);; Cellular Component: chloroplast thylakoid membrane (GO:0009535);; Cellular Component: chloroplast inner membrane (GO:0009706);; Biological Process: thylakoid me…	K04035|0|csv:101219179|K04035 magnesium-protoporphyrin IX monomethyl ester (oxidative) cyclase [EC:1.14.13.81] | (RefSeq) magnesium-protoporphyrin IX monomethyl ester [oxidative] cyclase, chloroplastic	Porphyrin and chlorophyll metabolism (ko00860)	--	Rubrerythrin	Magnesium-protoporphyrin IX monomethyl ester [oxidative] cyclase, chloroplastic OS=Gossypium hirsutum OX=3635 GN=CRD1 PE=2 SV=2	PREDICTED: magnesium-protoporphyrin IX monomethyl ester [oxidative] cyclase, chloroplastic [Cucumis sativus]
Csa4G608160	44.9909	24.2304	-0.859376	down	Amino acid transport and metabolism;; General function prediction only	Molecular Function: 4-hydroxyphenylpyruvate dioxygenase activity (GO:0003868);; Cellular Component: mitochondrion (GO:0005739);; Cellular Component: cytosol (GO:0005829);; Biological Process: aromatic amino acid family metabolic process (GO:0009072);; Cellular Component: chloroplast (GO:0009507);; Biological Process: vitamin E biosynthetic process (GO:0010189);; Biological Process: plastoquinone …	K00457|0|csv:101215051|K00457 4-hydroxyphenylpyruvate dioxygenase [EC:1.13.11.27] | (RefSeq) 4-hydroxyphenylpyruvate dioxygenase	Ubiquinone and other terpenoid-quinone biosynthesis (ko00130);; Tyrosine metabolism (ko00350);; Phenylalanine metabolism (ko00360)	Amino acid transport and metabolism	Glyoxalase/Bleomycin resistance protein/Dioxygenase superfamily;; Glyoxalase/Bleomycin resistance protein/Dioxygenase superfamily	4-hydroxyphenylpyruvate dioxygenase OS=Arabidopsis thaliana OX=3702 GN=HPD PE=1 SV=2	PREDICTED: 4-hydroxyphenylpyruvate dioxygenase [Cucumis sativus]
Csa4G618520	12.6666	0.527966	-4.52582	down	Carbohydrate transport and metabolism	Molecular Function: transferase activity, transferring glycosyl groups (GO:0016757);; Molecular Function: transferase activity, transferring hexosyl groups (GO:0016758);;	--	--	Carbohydrate transport and metabolism;; Energy production and conversion	UDP-glucoronosyl and UDP-glucosyl transferase	Putative UDP-glucose flavonoid 3-O-glucosyltransferase 3 OS=Fragaria ananassa OX=3747 GN=GT3 PE=2 SV=1	PREDICTED: anthocyanidin 3-O-glucosyltransferase 2-like [Cucumis sativus]
Csa4G622800	16.9565	9.09783	-0.877244	down	Posttranslational modification, protein turnover, chaperones	Biological Process: response to oxidative stress (GO:0006979);; Molecular Function: peptide-methionine (S)-S-oxide reductase activity (GO:0008113);; Cellular Component: chloroplast stroma (GO:0009570);; Molecular Function: peptide-methionine (R)-S-oxide reductase activity (GO:0033743);; Biological Process: oxidation-reduction process (GO:0055114);;	K07305|9.41631e-139|csv:101203253|K07305 peptide-methionine (R)-S-oxide reductase [EC:1.8.4.12] | (RefSeq) peptide methionine sulfoxide reductase B1, chloroplastic	--	Posttranslational modification, protein turnover, chaperones	SelR domain	Peptide methionine sulfoxide reductase B1, chloroplastic OS=Arabidopsis thaliana OX=3702 GN=MSRB1 PE=1 SV=1	PREDICTED: peptide methionine sulfoxide reductase B1, chloroplastic isoform X1 [Cucumis sativus]
Csa4G628330	0.0804697	0.690803	3.06191	up	--	Molecular Function: DNA binding (GO:0003677);; Biological Process: regulation of transcription, DNA-templated (GO:0006355);; Biological Process: biosynthetic process (GO:0009058);; Biological Process: plastid organization (GO:0009657);; Biological Process: embryo development ending in seed dormancy (GO:0009793);; Biological Process: leaf morphogenesis (GO:0009965);; Biological Process: cellular p…	--	--	--	TCP family transcription factor	Transcription factor TCP4 OS=Arabidopsis thaliana OX=3702 GN=TCP4 PE=1 SV=1	PREDICTED: transcription factor TCP4 [Cucumis sativus]
Csa4G629470	14.5595	7.51643	-0.927048	down	Amino acid transport and metabolism	Molecular Function: L-tyrosine:2-oxoglutarate aminotransferase activity (GO:0004838);; Biological Process: cellular amino acid metabolic process (GO:0006520);; Biological Process: iron ion transport (GO:0006826);; Cellular Component: plastid (GO:0009536);; Biological Process: vitamin E biosynthetic process (GO:0010189);; Molecular Function: pyridoxal phosphate binding (GO:0030170);; Molecular Fun…	K00815|0|csv:101212407|K00815 tyrosine aminotransferase [EC:2.6.1.5] | (RefSeq) probable aminotransferase TAT2	Ubiquinone and other terpenoid-quinone biosynthesis (ko00130);; Cysteine and methionine metabolism (ko00270);; Tyrosine metabolism (ko00350);; Phenylalanine metabolism (ko00360);; Phenylalanine, tyrosine and tryptophan biosynthesis (ko00400);; Isoquinoline alkaloid biosynthesis (ko00950);; Tropane, piperidine and pyridine alkaloid biosynthesis (ko00960);; Biosynthesis of amino acids (ko01230)	Amino acid transport and metabolism	Aminotransferase class I and II;; Beta-eliminating lyase;; Aminotransferase class-V	Probable aminotransferase TAT2 OS=Arabidopsis thaliana OX=3702 GN=At5g53970 PE=2 SV=1	PREDICTED: probable aminotransferase TAT2 [Cucumis sativus]
Csa4G632110	0.485228	1.93686	1.9914	up	--	--	--	--	--	Plastocyanin-like domain	Early nodulin-like protein 2 OS=Arabidopsis thaliana OX=3702 GN=At4g27520 PE=1 SV=1	PREDICTED: early nodulin-like protein 1 [Cucumis sativus]
Csa4G637680	15.2687	8.4257	-0.838756	down	General function prediction only	Molecular Function: protein kinase activity (GO:0004672);; Molecular Function: signal transducer activity (GO:0004871);; Molecular Function: ATP binding (GO:0005524);; Cellular Component: nucleus (GO:0005634);; Cellular Component: heterotrimeric G-protein complex (GO:0005834);; Biological Process: protein phosphorylation (GO:0006468);; Biological Process: multicellular organism development (GO:00…	--	--	--	WD domain, G-beta repeat;; Anaphase-promoting complex subunit 4 WD40 domain;; Protein kinase domain	Protein SPA1-RELATED 3 OS=Arabidopsis thaliana OX=3702 GN=SPA3 PE=1 SV=1	PREDICTED: protein SPA1-RELATED 3 [Cucumis sativus]
Csa4G638550	1.14271	3.26693	1.519	up	Amino acid transport and metabolism	Molecular Function: aminopeptidase activity (GO:0004177);; Cellular Component: cytosol (GO:0005829);; Biological Process: N-terminal protein myristoylation (GO:0006499);; Biological Process: proteolysis (GO:0006508);; Molecular Function: serine-type peptidase activity (GO:0008236);; Cellular Component: chloroplast (GO:0009507);;	--	--	Posttranslational modification, protein turnover, chaperones	Prolyl oligopeptidase family;; Dienelactone hydrolase family	--	hypothetical protein Csa_4G638550 [Cucumis sativus]
Csa4G646360	1.35741	4.67892	1.78782	up	--	Cellular Component: mitochondrial inner membrane (GO:0005743);; Biological Process: mitochondrial transport (GO:0006839);; Cellular Component: integral component of membrane (GO:0016021);; Biological Process: transmembrane transport (GO:0055085);;	K15121|0|csv:101213436|K15121 solute carrier family 25, member 44 | (RefSeq) solute carrier family 25 member 44	--	Energy production and conversion	Mitochondrial carrier protein	Mitochondrial arginine transporter BAC1 OS=Arabidopsis thaliana OX=3702 GN=BAC1 PE=1 SV=1	PREDICTED: solute carrier family 25 member 44 [Cucumis sativus]
Csa4G653470	73.155	43.1047	-0.742622	down	Posttranslational modification, protein turnover, chaperones	Molecular Function: ATP-dependent peptidase activity (GO:0004176);; Molecular Function: metalloendopeptidase activity (GO:0004222);; Molecular Function: protein binding (GO:0005515);; Molecular Function: ATP binding (GO:0005524);; Biological Process: pentose-phosphate shunt (GO:0006098);; Biological Process: obsolete ATP catabolic process (GO:0006200);; Biological Process: proteolysis (GO:0006508…	K03798|0|csv:101221159|K03798 cell division protease FtsH [EC:3.4.24.-] | (RefSeq) ATP-dependent zinc metalloprotease FTSH, chloroplastic	--	Posttranslational modification, protein turnover, chaperones	Peptidase family M41;; ATPase family associated with various cellular activities (AAA);; AAA domain (dynein-related subfamily)	ATP-dependent zinc metalloprotease FTSH, chloroplastic OS=Nicotiana tabacum OX=4097 GN=FTSH PE=2 SV=2	PREDICTED: ATP-dependent zinc metalloprotease FTSH, chloroplastic [Cucumis sativus]
Csa4G664300	257.745	166.135	-0.614519	down	Carbohydrate transport and metabolism	Molecular Function: glyceraldehyde-3-phosphate dehydrogenase (NAD+) (phosphorylating) activity (GO:0004365);; Biological Process: glycolytic process (GO:0006096);; Biological Process: pentose-phosphate shunt (GO:0006098);; Biological Process: rRNA processing (GO:0006364);; Biological Process: unsaturated fatty acid biosynthetic process (GO:0006636);; Biological Process: response to cold (GO:00094…	K05298|0|csv:101205112|K05298 glyceraldehyde-3-phosphate dehydrogenase (NADP+) (phosphorylating) [EC:1.2.1.13] | (RefSeq) glyceraldehyde-3-phosphate dehydrogenase B, chloroplastic	Carbon fixation in photosynthetic organisms (ko00710);; Carbon metabolism (ko01200)	Carbohydrate transport and metabolism	Glyceraldehyde 3-phosphate dehydrogenase, C-terminal domain;; Glyceraldehyde 3-phosphate dehydrogenase, NAD binding domain;; CP12 domain	Glyceraldehyde-3-phosphate dehydrogenase GAPB, chloroplastic OS=Arabidopsis thaliana OX=3702 GN=GAPB PE=1 SV=2	PREDICTED: glyceraldehyde-3-phosphate dehydrogenase B, chloroplastic isoform X2 [Cucumis sativus]
Csa5G056080	1.05028	3.1992	1.62214	up	--	--	--	--	Function unknown	--	--	hypothetical protein Csa_5G056080 [Cucumis sativus]
Csa5G092930	1.33751	0.672937	-0.949545	down	--	Molecular Function: binding (GO:0005488);; Cellular Component: nucleus (GO:0005634);; Biological Process: regulation of transcription, DNA-templated (GO:0006355);; Biological Process: detection of gravity (GO:0009590);; Biological Process: positive gravitropism (GO:0009958);; Biological Process: negative gravitropism (GO:0009959);; Biological Process: circumnutation (GO:0010031);; Molecular Funct…	--	--	General function prediction only	--	Protein SHOOT GRAVITROPISM 5 OS=Arabidopsis thaliana OX=3702 GN=SGR5 PE=1 SV=1	PREDICTED: protein SHOOT GRAVITROPISM 5 [Cucumis sativus]
Csa5G139170	3.12107	1.0051	-1.48419	down	--	Cellular Component: extracellular region (GO:0005576);; Biological Process: carbohydrate metabolic process (GO:0005975);; Molecular Function: glucan endo-1,3-beta-D-glucosidase activity (GO:0042973);; Molecular Function: cation binding (GO:0043169);;	--	--	--	Glycosyl hydrolases family 17;; X8 domain	Glucan endo-1,3-beta-glucosidase OS=Triticum aestivum OX=4565 GN=GLC1 PE=2 SV=1	PREDICTED: glucan endo-1,3-beta-glucosidase isoform X1 [Cucumis sativus]
Csa5G139380	5.67956	9.43344	0.749968	up	--	--	--	--	--	Protein of unknown function (DUF688)	--	PREDICTED: uncharacterized protein LOC105435423 [Cucumis sativus]
Csa5G139850	1.76527	0.779831	-1.15285	down	--	--	--	--	--	--	Probable membrane-associated kinase regulator 6 OS=Arabidopsis thaliana OX=3702 GN=MAKR6 PE=2 SV=1	PREDICTED: probable membrane-associated kinase regulator 6 [Cucumis sativus]
Csa5G141070	6.504	1.70666	-1.90923	down	--	Cellular Component: endoplasmic reticulum (GO:0005783);;	--	--	--	--	--	PREDICTED: uncharacterized protein LOC101214743 [Cucumis sativus]
Csa5G141190	2.91251	1.52403	-0.90227	down	--	--	--	--	--	--	--	hypothetical protein Csa_5G141190 [Cucumis sativus]
Csa5G146210	15.7134	9.28946	-0.73476	down	Cell wall/membrane/envelope biogenesis	Molecular Function: nucleotide binding (GO:0000166);; Molecular Function: protein kinase activity (GO:0004672);; Cellular Component: nucleus (GO:0005634);; Biological Process: phosphorylation (GO:0016310);;	--	--	Signal transduction mechanisms	Protein kinase domain;; Protein tyrosine kinase;; Phosphotransferase enzyme family	Probable receptor-like protein kinase At1g33260 OS=Arabidopsis thaliana OX=3702 GN=At1g33260 PE=2 SV=1	PREDICTED: probable receptor-like protein kinase At1g33260 [Cucumis sativus]
Csa5G146950	83.7506	52.2074	-0.66172	down	Carbohydrate transport and metabolism	Biological Process: starch metabolic process (GO:0005982);; Molecular Function: starch synthase activity (GO:0009011);; Biological Process: glucan biosynthetic process (GO:0009250);; Cellular Component: amyloplast (GO:0009501);; Cellular Component: plastid (GO:0009536);;	K13679|0|csv:101208974|K13679 granule-bound starch synthase [EC:2.4.1.242] | (RefSeq) granule-bound starch synthase 1, chloroplastic/amyloplastic	--	--	Starch synthase catalytic domain;; Glycosyl transferases group 1	Granule-bound starch synthase 1, chloroplastic/amyloplastic OS=Antirrhinum majus OX=4151 GN=WAXY PE=2 SV=1	Granule-bound starch synthase [Cucumis sativus]
Csa5G148770	24.7037	5.18411	-2.22516	down	Posttranslational modification, protein turnover, chaperones	Cellular Component: actin filament (GO:0005884);; Biological Process: chloroplast relocation (GO:0009902);; Biological Process: anther development (GO:0048653);; Biological Process: actin filament bundle assembly (GO:0051017);;	K17479|0|csv:101208965|K17479 glutaredoxin domain-containing cysteine-rich protein 1 | (RefSeq) uncharacterized LOC101208965	--	Posttranslational modification, protein turnover, chaperones	Glutaredoxin	Uncharacterized protein At5g39865 OS=Arabidopsis thaliana OX=3702 GN=At5g39865 PE=2 SV=1	PREDICTED: uncharacterized protein LOC101208965 [Cucumis sativus]
Csa5G149870	0.908512	6.30326	2.79179	up	Lipid transport and metabolism;; Secondary metabolites biosynthesis, transport and catabolism;; General function prediction only	Molecular Function: nucleotide binding (GO:0000166);; Molecular Function: copper ion binding (GO:0005507);; Molecular Function: protochlorophyllide reductase activity (GO:0016630);; Biological Process: oxidation-reduction process (GO:0055114);;	--	--	Secondary metabolites biosynthesis, transport and catabolism	short chain dehydrogenase;; Enoyl-(Acyl carrier protein) reductase;; KR domain;; NAD dependent epimerase/dehydratase family	Short-chain dehydrogenase TIC 32, chloroplastic OS=Arabidopsis thaliana OX=3702 GN=TIC32 PE=2 SV=1	PREDICTED: short-chain dehydrogenase TIC 32, chloroplastic-like isoform X1 [Cucumis sativus]
Csa5G154750	9.16587	5.89927	-0.757586	down	Amino acid transport and metabolism	Molecular Function: L-serine ammonia-lyase activity (GO:0003941);; Molecular Function: L-threonine ammonia-lyase activity (GO:0004794);; Biological Process: L-serine metabolic process (GO:0006563);; Molecular Function: D-serine ammonia-lyase activity (GO:0008721);; Molecular Function: pyridoxal phosphate binding (GO:0030170);; Molecular Function: serine racemase activity (GO:0030378);; Biological…	K12235|0|csv:101217208|K12235 serine racemase [EC:5.1.1.18] | (RefSeq) serine racemase-like	Glycine, serine and threonine metabolism (ko00260)	Signal transduction mechanisms;; Amino acid transport and metabolism	Pyridoxal-phosphate dependent enzyme	Serine racemase OS=Arabidopsis thaliana OX=3702 GN=SR PE=1 SV=1	PREDICTED: serine racemase-like [Cucumis sativus]
Csa5G155470	19.9755	12.6548	-0.634095	down	Cell wall/membrane/envelope biogenesis	Molecular Function: nucleotide binding (GO:0000166);; Molecular Function: UDP-glucose 4-epimerase activity (GO:0003978);; Cellular Component: Golgi apparatus (GO:0005794);; Cellular Component: cytosol (GO:0005829);; Cellular Component: plasma membrane (GO:0005886);; Biological Process: response to stress (GO:0006950);; Biological Process: pollen development (GO:0009555);; Biological Process: UDP-…	K01784|0|csv:101203400|K01784 UDP-glucose 4-epimerase [EC:5.1.3.2] | (RefSeq) bifunctional UDP-glucose 4-epimerase and UDP-xylose 4-epimerase 1	Galactose metabolism (ko00052);; Amino sugar and nucleotide sugar metabolism (ko00520)	Cell wall/membrane/envelope biogenesis	GDP-mannose 4,6 dehydratase;; NAD dependent epimerase/dehydratase family;; Polysaccharide biosynthesis protein;; 3-beta hydroxysteroid dehydrogenase/isomerase family;; short chain dehydrogenase;; RmlD substrate binding domain;; KR domain;; Male sterility protein	Bifunctional UDP-glucose 4-epimerase and UDP-xylose 4-epimerase 1 OS=Arabidopsis thaliana OX=3702 GN=UGE1 PE=1 SV=2	PREDICTED: bifunctional UDP-glucose 4-epimerase and UDP-xylose 4-epimerase 1 [Cucumis sativus]
Csa5G165160	8.22842	0.866207	-3.33534	down	Replication, recombination and repair	Biological Process: meiotic mismatch repair (GO:0000710);; Cellular Component: condensed nuclear chromosome (GO:0000794);; Cellular Component: synaptonemal complex (GO:0000795);; Biological Process: cytokinesis by cell plate formation (GO:0000911);; Molecular Function: damaged DNA binding (GO:0003684);; Molecular Function: ATP binding (GO:0005524);; Biological Process: obsolete ATP catabolic proc…	K08740|0|csv:101210638|K08740 DNA mismatch repair protein MSH4 | (RefSeq) DNA mismatch repair protein MSH4	--	Replication, recombination and repair	MutS domain V;; MutS family domain IV	DNA mismatch repair protein MSH4 OS=Arabidopsis thaliana OX=3702 GN=MSH4 PE=2 SV=1	hypothetical protein Csa_5G165160 [Cucumis sativus]
Csa5G166450	2.90667	4.88767	0.657115	up	--	Molecular Function: carboxylic ester hydrolase activity (GO:0004091);; Molecular Function: triglyceride lipase activity (GO:0004806);; Molecular Function: calmodulin binding (GO:0005516);; Cellular Component: extracellular region (GO:0005576);; Biological Process: response to stress (GO:0006950);; Biological Process: lipid catabolic process (GO:0016042);;	--	--	Lipid transport and metabolism;; Posttranslational modification, protein turnover, chaperones;; Signal transduction mechanisms	Lipase (class 3);; Lipase 3 N-terminal region	--	PREDICTED: uncharacterized protein LOC101207943 [Cucumis sativus]
Csa5G168910	24.579	7.66296	-1.66012	down	--	--	--	--	--	--	--	hypothetical protein Csa_5G168910 [Cucumis sativus]
Csa5G168920	2.55856	0.655728	-1.91286	down	Cell wall/membrane/envelope biogenesis	Biological Process: MAPK cascade (GO:0000165);; Molecular Function: nucleotide binding (GO:0000166);; Molecular Function: protein kinase activity (GO:0004672);; Biological Process: protein phosphorylation (GO:0006468);; Cellular Component: membrane (GO:0016020);; Molecular Function: oxidoreductase activity (GO:0016491);;	--	--	--	Protein kinase domain;; Protein tyrosine kinase	MDIS1-interacting receptor like kinase 2 OS=Arabidopsis thaliana OX=3702 GN=MIK2 PE=1 SV=3	PREDICTED: probable LRR receptor-like serine/threonine-protein kinase At4g08850 [Cucumis sativus]
Csa5G168980	52.9048	29.7507	-0.810836	down	--	Molecular Function: iron ion binding (GO:0005506);; Biological Process: pentose-phosphate shunt (GO:0006098);; Biological Process: rRNA processing (GO:0006364);; Cellular Component: chloroplast thylakoid membrane (GO:0009535);; Biological Process: response to blue light (GO:0009637);; Biological Process: plastid organization (GO:0009657);; Cellular Component: chloroplast envelope (GO:0009941);; B…	--	--	--	--	--	PREDICTED: uncharacterized protein LOC101215685 [Cucumis sativus]
Csa5G171170	12.3258	7.68308	-0.676225	down	Coenzyme transport and metabolism;; General function prediction only	Molecular Function: DNA photolyase activity (GO:0003913);; Molecular Function: binding (GO:0005488);; Cellular Component: mitochondrion (GO:0005739);; Biological Process: DNA metabolic process (GO:0006259);; Biological Process: DNA repair (GO:0006281);; Molecular Function: lyase activity (GO:0016829);;	--	--	General function prediction only	DNA photolyase;; Alpha/beta hydrolase family;; alpha/beta hydrolase fold;; Serine aminopeptidase, S33	Pheophytinase, chloroplastic OS=Arabidopsis thaliana OX=3702 GN=PPH PE=1 SV=1	PREDICTED: uncharacterized protein LOC101210685 [Cucumis sativus]
Csa5G175710	15.4155	25.0962	0.726281	up	Energy production and conversion	Molecular Function: protein binding (GO:0005515);; Cellular Component: plastid (GO:0009536);;	--	--	Posttranslational modification, protein turnover, chaperones	DnaJ domain;; 4Fe-4S single cluster domain of Ferredoxin I;; 4Fe-4S single cluster domain	Chaperone protein dnaJ C76, chloroplastic OS=Arabidopsis thaliana OX=3702 GN=DJC76 PE=2 SV=1	PREDICTED: uncharacterized protein LOC101205271 [Cucumis sativus]
Csa5G175840	22.7412	11.4175	-0.97036	down	--	Cellular Component: extracellular region (GO:0005576);; Cellular Component: plasma membrane (GO:0005886);; Cellular Component: cytoplasmic vesicle (GO:0016023);;	--	--	--	--	--	PREDICTED: uncharacterized protein LOC101203814 [Cucumis sativus]
Csa5G182730	79.58	20.7669	-1.91791	down	Carbohydrate transport and metabolism	Molecular Function: ATP binding (GO:0005524);; Cellular Component: cell wall (GO:0005618);; Cellular Component: nucleus (GO:0005634);; Biological Process: response to cold (GO:0009409);; Biological Process: response to light stimulus (GO:0009416);; Cellular Component: chloroplast thylakoid membrane (GO:0009535);; Cellular Component: chloroplast envelope (GO:0009941);; Cellular Component: plastogl…	--	--	Posttranslational modification, protein turnover, chaperones	ATPase family associated with various cellular activities (AAA)	Ribulose bisphosphate carboxylase/oxygenase activase 1, chloroplastic OS=Larrea tridentata OX=66636 GN=RCA1 PE=1 SV=1	PREDICTED: ribulose bisphosphate carboxylase/oxygenase activase 2, chloroplastic-like [Cucumis sativus]
Csa5G184310	21.747	5.4542	-1.91254	down	Cell cycle control, cell division, chromosome partitioning;; Cytoskeleton	Molecular Function: kinase activity (GO:0016301);; Biological Process: phosphorylation (GO:0016310);;	--	--	Function unknown	Regulator of chromosome condensation (RCC1) repeat;; Regulator of chromosome condensation (RCC1) repeat	Ultraviolet-B receptor UVR8 OS=Arabidopsis thaliana OX=3702 GN=UVR8 PE=1 SV=1	PREDICTED: ultraviolet-B receptor UVR8 isoform X5 [Cucumis sativus]
Csa5G190550	2.33033	0.254935	-3.08089	down	Posttranslational modification, protein turnover, chaperones	Biological Process: response to stress (GO:0006950);;	K13993|1.17576e-96|csv:101217071|K13993 HSP20 family protein | (RefSeq) 17.8 kDa class I heat shock protein-like	Protein processing in endoplasmic reticulum (ko04141)	Posttranslational modification, protein turnover, chaperones	Hsp20/alpha crystallin family	18.5 kDa class I heat shock protein OS=Glycine max OX=3847 GN=HSP18.5-C PE=3 SV=1	PREDICTED: 17.8 kDa class I heat shock protein-like [Cucumis sativus]
Csa5G197120	150.271	90.1579	-0.718892	down	Posttranslational modification, protein turnover, chaperones	Biological Process: response to stress (GO:0006950);;	K13993|7.3477e-100|csv:101211457|K13993 HSP20 family protein | (RefSeq) 18.1 kDa class I heat shock protein-like	Protein processing in endoplasmic reticulum (ko04141)	Posttranslational modification, protein turnover, chaperones	Hsp20/alpha crystallin family	18.1 kDa class I heat shock protein OS=Arabidopsis thaliana OX=3702 GN=HSP18.1 PE=1 SV=1	PREDICTED: 18.1 kDa class I heat shock protein-like [Cucumis sativus]
Csa5G198220	91.7255	55.1397	-0.714482	down	Carbohydrate transport and metabolism	Biological Process: maltose metabolic process (GO:0000023);; Biological Process: MAPK cascade (GO:0000165);; Biological Process: sucrose biosynthetic process (GO:0005986);; Biological Process: pentose-phosphate shunt (GO:0006098);; Biological Process: rRNA processing (GO:0006364);; Biological Process: protein targeting to membrane (GO:0006612);; Biological Process: response to cold (GO:0009409);;…	K01100|0|csv:101209723|K01100 sedoheptulose-bisphosphatase [EC:3.1.3.37] | (RefSeq) SBPASE; sedoheptulose-1,7-bisphosphatase, chloroplastic-like	Carbon fixation in photosynthetic organisms (ko00710);; Carbon metabolism (ko01200)	Carbohydrate transport and metabolism	Fructose-1-6-bisphosphatase, N-terminal domain	Sedoheptulose-1,7-bisphosphatase, chloroplastic OS=Spinacia oleracea OX=3562 PE=2 SV=1	sedoheptulose-1,7-bisphosphatase, chloroplastic-like [Cucumis sativus]
Csa5G207960	49.3983	29.7265	-0.71176	down	Lipid transport and metabolism	Biological Process: fatty acid biosynthetic process (GO:0006633);; Biological Process: unsaturated fatty acid biosynthetic process (GO:0006636);; Biological Process: response to cold (GO:0009409);; Cellular Component: chloroplast envelope (GO:0009941);; Molecular Function: oxidoreductase activity, acting on paired donors, with oxidation of a pair of donors resulting in the reduction of molecular …	K10257|0|csv:101223135|K10257 acyl-lipid omega-3 desaturase [EC:1.14.19.25 1.14.19.35 1.14.19.36] | (RefSeq) FAD7; omega-3 fatty acid desaturase	--	--	Domain of unknown function (DUF3474);; Fatty acid desaturase	Omega-3 fatty acid desaturase, chloroplastic OS=Ricinus communis OX=3988 GN=FAD7A-1 PE=2 SV=1	omega-3 fatty acid desaturase [Cucumis sativus]
Csa5G210010	11.3888	18.5312	0.724467	up	--	--	--	--	Posttranslational modification, protein turnover, chaperones	RING-like zinc finger	RING-H2 finger protein ATL66 OS=Arabidopsis thaliana OX=3702 GN=ATL66 PE=2 SV=1	hypothetical protein Csa_5G210010 [Cucumis sativus]
Csa5G210020	3.32184	1.71404	-0.92629	down	--	Cellular Component: cytoplasm (GO:0005737);; Molecular Function: transferase activity, transferring acyl groups other than amino-acyl groups (GO:0016747);;	--	--	--	Transferase family	Fatty alcohol:caffeoyl-CoA acyltransferase OS=Arabidopsis thaliana OX=3702 GN=FACT PE=2 SV=1	PREDICTED: omega-hydroxypalmitate O-feruloyl transferase [Cucumis sativus]
Csa5G215130	107.061	67.6282	-0.638994	down	Inorganic ion transport and metabolism	Molecular Function: ferroxidase activity (GO:0004322);; Biological Process: iron ion transport (GO:0006826);; Biological Process: cellular iron ion homeostasis (GO:0006879);; Biological Process: response to oxidative stress (GO:0006979);; Molecular Function: ferric iron binding (GO:0008199);; Cellular Component: chloroplast (GO:0009507);; Biological Process: response to abscisic acid (GO:0009737)…	K00522|9.13595e-156|csv:101221012|K00522 ferritin heavy chain [EC:1.16.3.2] | (RefSeq) ferritin-3, chloroplastic	--	Inorganic ion transport and metabolism	Ferritin-like domain	Ferritin-3, chloroplastic OS=Glycine max OX=3847 PE=2 SV=1	PREDICTED: ferritin-3, chloroplastic [Cucumis sativus]
Csa5G219390	0.309964	1.00616	1.69568	up	Amino acid transport and metabolism	Molecular Function: transporter activity (GO:0005215);; Cellular Component: plasma membrane (GO:0005886);; Biological Process: oligopeptide transport (GO:0006857);; Biological Process: response to nematode (GO:0009624);; Cellular Component: membrane (GO:0016020);;	--	--	Amino acid transport and metabolism	POT family	Protein NRT1/ PTR FAMILY 5.1 OS=Arabidopsis thaliana OX=3702 GN=NPF5.1 PE=2 SV=2	PREDICTED: protein NRT1/ PTR FAMILY 5.1 [Cucumis sativus]
Csa5G320430	17.1069	11.4748	-0.634767	down	Lipid transport and metabolism	Biological Process: unsaturated fatty acid biosynthetic process (GO:0006636);; Biological Process: phosphatidylglycerol biosynthetic process (GO:0006655);; Cellular Component: plastoglobule (GO:0010287);; Biological Process: chlorophyll biosynthetic process (GO:0015995);; Biological Process: carotenoid biosynthetic process (GO:0016117);; Biological Process: carotene biosynthetic process (GO:00161…	K02291|0|csv:101206471|K02291 15-cis-phytoene/all-trans-phytoene synthase [EC:2.5.1.32 2.5.1.99] | (RefSeq) phytoene synthase, chloroplastic	Carotenoid biosynthesis (ko00906)	Lipid transport and metabolism	Squalene/phytoene synthase	Phytoene synthase, chloroplastic OS=Cucumis melo OX=3656 GN=PSY PE=2 SV=1	PREDICTED: phytoene synthase, chloroplastic [Cucumis sativus]
Csa5G348070	47.9489	26.8489	-0.731416	down	--	Biological Process: nuclear-transcribed mRNA catabolic process (GO:0000956);; Biological Process: RNA processing (GO:0006396);; Biological Process: response to salt stress (GO:0009651);;	K12850|1.41958e-136|csv:101215555|K12850 pre-mRNA-splicing factor 38B | (RefSeq) pre-mRNA-splicing factor 38B	Spliceosome (ko03040)	General function prediction only	PRP38 family;; Pre-mRNA-splicing factor 38-associated hydrophilic C-term	Pre-mRNA splicing factor SR-like 1 OS=Arabidopsis thaliana OX=3702 GN=SRL1 PE=1 SV=1	hypothetical protein Csa_5G348070 [Cucumis sativus]
Csa5G407060	0.777302	0.186357	-1.97986	down	Inorganic ion transport and metabolism	Molecular Function: secondary active sulfate transmembrane transporter activity (GO:0008271);; Biological Process: sulfate transport (GO:0008272);; Biological Process: indoleacetic acid biosynthetic process (GO:0009684);; Cellular Component: integral component of membrane (GO:0016021);; Biological Process: cysteine biosynthetic process (GO:0019344);; Biological Process: glucosinolate biosynthetic…	K17469|0|csv:101211892|K17469 sulfate transporter 2, low-affinity | (RefSeq) low affinity sulfate transporter 3	--	Inorganic ion transport and metabolism	Sulfate permease family;; STAS domain	Sulfate transporter 2.1 OS=Arabidopsis thaliana OX=3702 GN=SULTR2;1 PE=2 SV=1	PREDICTED: low affinity sulfate transporter 3 [Cucumis sativus]
Csa5G420330	1.2997	2.44033	0.836592	up	--	Molecular Function: 1,3-beta-D-glucan synthase activity (GO:0003843);; Biological Process: cellular process (GO:0009987);; Biological Process: phloem transport (GO:0010233);; Cellular Component: membrane (GO:0016020);; Biological Process: cellular component organization (GO:0016043);; Biological Process: single-organism cellular process (GO:0044763);; Biological Process: callose deposition in phl…	K11000|1.12855e-65|csv:101211498|K11000 callose synthase [EC:2.4.1.-] | (RefSeq) callose synthase 7	--	Cell wall/membrane/envelope biogenesis	1,3-beta-glucan synthase component	Putative callose synthase 6 OS=Arabidopsis thaliana OX=3702 GN=CALS6 PE=3 SV=2	hypothetical protein Csa_5G420330 [Cucumis sativus]
Csa5G420350	2.30511	1.18986	-1.06712	down	--	Cellular Component: mitochondrion (GO:0005739);; Biological Process: pyrimidine ribonucleotide biosynthetic process (GO:0009220);;	--	--	--	Plant organelle RNA recognition domain	Protein WHAT&apos;S THIS FACTOR 1 homolog OS=Arabidopsis thaliana OX=3702 GN=At4g01037 PE=3 SV=1	PREDICTED: protein ROOT PRIMORDIUM DEFECTIVE 1 isoform X2 [Cucumis sativus]
Csa5G440150	0.831823	0.073098	-3.24667	down	Signal transduction mechanisms	Molecular Function: acid phosphatase activity (GO:0003993);; Molecular Function: protein serine/threonine phosphatase activity (GO:0004722);; Cellular Component: mitochondrion (GO:0005739);; Biological Process: protein dephosphorylation (GO:0006470);; Cellular Component: protein serine/threonine phosphatase complex (GO:0008287);; Molecular Function: metal ion binding (GO:0046872);;	--	--	Carbohydrate transport and metabolism	Calcineurin-like phosphoesterase;; Purple acid Phosphatase, N-terminal domain;; Iron/zinc purple acid phosphatase-like protein C	Probable inactive purple acid phosphatase 27 OS=Arabidopsis thaliana OX=3702 GN=PAP27 PE=2 SV=1	hypothetical protein Csa_5G440150 [Cucumis sativus]
Csa5G523160	9.32553	18.0468	0.983831	up	Energy production and conversion	Molecular Function: binding (GO:0005488);;	--	--	Posttranslational modification, protein turnover, chaperones	DnaJ domain;; 4Fe-4S single cluster domain;; 4Fe-4S single cluster domain of Ferredoxin I	Chaperone protein dnaJ C76, chloroplastic OS=Arabidopsis thaliana OX=3702 GN=DJC76 PE=2 SV=1	PREDICTED: uncharacterized protein LOC101222804 [Cucumis sativus]
Csa5G523690	16.8486	7.79479	-1.092	down	--	Biological Process: purine nucleobase transport (GO:0006863);; Cellular Component: chloroplast (GO:0009507);; Cellular Component: plastid envelope (GO:0009526);; Biological Process: anthocyanin-containing compound biosynthetic process (GO:0009718);; Molecular Function: phosphoglycerate transmembrane transporter activity (GO:0015120);; Molecular Function: phosphoenolpyruvate:phosphate antiporter a…	K15283|0|csv:101217436|K15283 solute carrier family 35, member E1 | (RefSeq) phosphoenolpyruvate/phosphate translocator 2, chloroplastic-like	--	Carbohydrate transport and metabolism;; Amino acid transport and metabolism	Triose-phosphate Transporter family;; EamA-like transporter family	Phosphoenolpyruvate/phosphate translocator 2, chloroplastic OS=Arabidopsis thaliana OX=3702 GN=PPT2 PE=2 SV=1	PREDICTED: phosphoenolpyruvate/phosphate translocator 2, chloroplastic-like [Cucumis sativus]
Csa5G524820	19.0966	44.4079	1.2339	up	--	Biological Process: response to stimulus (GO:0050896);;	--	--	--	Protein of unknown function (DUF1645)	--	PREDICTED: uncharacterized protein LOC105435526 [Cucumis sativus]
Csa5G577420	1.45013	0.702055	-1.0099	down	Secondary metabolites biosynthesis, transport and catabolism	Molecular Function: oxidoreductase activity (GO:0016491);; Biological Process: oxidation-reduction process (GO:0055114);;	--	--	--	Taurine catabolism dioxygenase TauD, TfdA family	Clavaminate synthase-like protein At3g21360 OS=Arabidopsis thaliana OX=3702 GN=At3g21360 PE=1 SV=1	PREDICTED: clavaminate synthase-like protein At3g21360 [Cucumis sativus]
Csa5G589260	149.458	228.521	0.613514	up	Amino acid transport and metabolism	Molecular Function: cysteine synthase activity (GO:0004124);; Molecular Function: ATP binding (GO:0005524);; Cellular Component: mitochondrion (GO:0005739);; Cellular Component: endosome (GO:0005768);; Cellular Component: Golgi apparatus (GO:0005794);; Cellular Component: trans-Golgi network (GO:0005802);; Biological Process: cysteine biosynthetic process from serine (GO:0006535);; Biological Pro…	K01738|0|csv:101216623|K01738 cysteine synthase A [EC:2.5.1.47] | (RefSeq) cysteine synthase	Cysteine and methionine metabolism (ko00270);; Sulfur metabolism (ko00920);; Carbon metabolism (ko01200);; Biosynthesis of amino acids (ko01230)	Amino acid transport and metabolism	Pyridoxal-phosphate dependent enzyme	Cysteine synthase, chloroplastic/chromoplastic OS=Solanum tuberosum OX=4113 PE=2 SV=1	PREDICTED: cysteine synthase [Cucumis sativus]
Csa5G598720	8.29125	4.63064	-0.819997	down	Defense mechanisms	Cellular Component: vacuolar membrane (GO:0005774);; Cellular Component: plasma membrane (GO:0005886);; Biological Process: drug transmembrane transport (GO:0006855);; Molecular Function: GTP diphosphokinase activity (GO:0008728);; Biological Process: response to water deprivation (GO:0009414);; Cellular Component: chloroplast (GO:0009507);; Biological Process: response to wounding (GO:0009611);;…	K03327|0|csv:101220883|K03327 multidrug resistance protein, MATE family | (RefSeq) protein TRANSPARENT TESTA 12	--	General function prediction only	MatE	Protein DETOXIFICATION 29 OS=Arabidopsis thaliana OX=3702 GN=DTX29 PE=1 SV=1	PREDICTED: protein TRANSPARENT TESTA 12 [Cucumis sativus]
Csa5G598750	9.25329	4.35135	-1.06841	down	Amino acid transport and metabolism	Molecular Function: L-alanine:2-oxoglutarate aminotransferase activity (GO:0004021);; Cellular Component: vacuole (GO:0005773);; Cellular Component: peroxisome (GO:0005777);; Cellular Component: cytosol (GO:0005829);; Molecular Function: alanine-glyoxylate transaminase activity (GO:0008453);; Cellular Component: chloroplast stroma (GO:0009570);; Biological Process: photorespiration (GO:0009853);;…	K14272|0|csv:101220645|K14272 glutamate--glyoxylate aminotransferase [EC:2.6.1.4 2.6.1.2 2.6.1.44] | (RefSeq) glutamate--glyoxylate aminotransferase 2-like	Arginine biosynthesis (ko00220);; Alanine, aspartate and glutamate metabolism (ko00250);; Glycine, serine and threonine metabolism (ko00260);; Glyoxylate and dicarboxylate metabolism (ko00630);; Carbon fixation in photosynthetic organisms (ko00710);; Carbon metabolism (ko01200);; 2-Oxocarboxylic acid metabolism (ko01210);; Biosynthesis of amino acids (ko01230)	Amino acid transport and metabolism	Aminotransferase class I and II	Glutamate--glyoxylate aminotransferase 2 OS=Arabidopsis thaliana OX=3702 GN=GGAT2 PE=1 SV=1	PREDICTED: glutamate--glyoxylate aminotransferase 2-like [Cucumis sativus]
Csa5G603260	7.75186	12.3366	0.690177	up	--	Biological Process: response to nitrate (GO:0010167);; Biological Process: xyloglucan metabolic process (GO:0010411);; Biological Process: nitrate transport (GO:0015706);;	--	--	--	GDSL/SGNH-like Acyl-Esterase family found in Pmr5 and Cas1p;; PMR5 N terminal Domain	Protein ALTERED XYLOGLUCAN 4 OS=Arabidopsis thaliana OX=3702 GN=AXY4 PE=1 SV=1	PREDICTED: protein ALTERED XYLOGLUCAN 4 [Cucumis sativus]
Csa5G605080	1.51617	0.52002	-1.49211	down	--	Molecular Function: protein binding (GO:0005515);;	--	--	--	ZF-HD protein dimerisation region	Zinc-finger homeodomain protein 8 OS=Arabidopsis thaliana OX=3702 GN=ZHD8 PE=1 SV=1	PREDICTED: zinc-finger homeodomain protein 8 [Cucumis sativus]
Csa5G606560	0.349151	0.886263	1.34913	up	--	Cellular Component: membrane (GO:0016020);; Cellular Component: cytoplasmic vesicle (GO:0016023);; Molecular Function: hydrolase activity, acting on glycosyl bonds (GO:0016798);;	K07964|0|csv:101214214|K07964 heparanase [EC:3.2.1.166] | (RefSeq) heparanase-like protein 1	Glycosaminoglycan degradation (ko00531)	--	Glycosyl hydrolase family 79, N-terminal domain	Heparanase-like protein 1 OS=Arabidopsis thaliana OX=3702 GN=At5g07830 PE=2 SV=1	hypothetical protein Csa_5G606560 [Cucumis sativus]
Csa5G608210	6.79147	15.1463	1.17839	up	Nucleotide transport and metabolism	Cellular Component: cytosol (GO:0005829);; Biological Process: cellular response to DNA damage stimulus (GO:0006974);; Molecular Function: 8-oxo-7,8-dihydroguanosine triphosphate pyrophosphatase activity (GO:0008413);; Molecular Function: dihydroneopterin triphosphate pyrophosphohydrolase activity (GO:0019177);;	K03574|2.82959e-121|csv:101206191|K03574 8-oxo-dGTP diphosphatase [EC:3.6.1.55] | (RefSeq) nudix hydrolase 1-like	--	--	NUDIX domain	Geranyl diphosphate phosphohydrolase OS=Rosa hybrid cultivar OX=128735 GN=NUDIX1 PE=1 SV=1	PREDICTED: nudix hydrolase 1-like [Cucumis sativus]
Csa5G608390	4.73666	1.4202	-1.70171	down	--	Biological Process: regulation of transcription, DNA-templated (GO:0006355);; Biological Process: response to abscisic acid (GO:0009737);; Biological Process: response to nitrate (GO:0010167);; Biological Process: nitrate transport (GO:0015706);;	--	--	--	Myb-like DNA-binding domain	Transcription factor HHO2 OS=Arabidopsis thaliana OX=3702 GN=HHO2 PE=1 SV=1	PREDICTED: uncharacterized protein LOC101203539 [Cucumis sativus]
Csa5G608400	17.2788	10.2467	-0.680041	down	Carbohydrate transport and metabolism	Cellular Component: chloroplast (GO:0009507);; Biological Process: photosystem II assembly (GO:0010207);; Biological Process: myo-inositol hexakisphosphate biosynthetic process (GO:0010264);; Molecular Function: hydrolase activity (GO:0016787);;	--	--	--	Beta-lactamase superfamily domain	--	PREDICTED: uncharacterized protein LOC101203294 [Cucumis sativus]
Csa5G623780	0.535038	0.946479	1.02246	up	--	Biological Process: response to stress (GO:0006950);; Biological Process: response to abiotic stimulus (GO:0009628);;	K17099|0|csv:105435709|K17099 annexin A13 | (RefSeq) annexin D4-like	--	Intracellular trafficking, secretion, and vesicular transport	Annexin	Annexin D4 OS=Arabidopsis thaliana OX=3702 GN=ANN4 PE=1 SV=1	hypothetical protein Csa_5G623780 [Cucumis sativus]
Csa5G633160	11.5848	5.5893	-1.02767	down	Posttranslational modification, protein turnover, chaperones	Molecular Function: metallopeptidase activity (GO:0008237);; Molecular Function: metal ion binding (GO:0046872);;	--	--	Posttranslational modification, protein turnover, chaperones;; Extracellular structures	Matrixin;; Putative peptidoglycan binding domain;; Metallo-peptidase family M12B Reprolysin-like	Metalloendoproteinase 3-MMP OS=Arabidopsis thaliana OX=3702 GN=3MMP PE=1 SV=1	PREDICTED: metalloendoproteinase 1-like [Cucumis sativus]
Csa5G636550	2.81654	1.23782	-1.15738	down	--	Molecular Function: ribonuclease activity (GO:0004540);; Biological Process: response to stress (GO:0006950);; Biological Process: cell communication (GO:0007154);; Biological Process: cellular response to stimulus (GO:0051716);; Cellular Component: cell periphery (GO:0071944);;	K01166|7.97476e-163|csv:101214423|K01166 ribonuclease T2 [EC:3.1.27.1] | (RefSeq) ribonuclease 1	--	RNA processing and modification	Ribonuclease T2 family	Ribonuclease 1 OS=Arabidopsis thaliana OX=3702 GN=RNS1 PE=1 SV=1	PREDICTED: ribonuclease 1 isoform X1 [Cucumis sativus]
Csa5G638350	43.8346	28.3988	-0.608252	down	Signal transduction mechanisms	Molecular Function: intracellular cAMP activated cation channel activity (GO:0005222);; Molecular Function: inward rectifier potassium channel activity (GO:0005242);; Molecular Function: calcium channel activity (GO:0005262);; Molecular Function: calmodulin binding (GO:0005516);; Cellular Component: plasma membrane (GO:0005886);; Biological Process: nitric oxide mediated signal transduction (GO:0…	K05391|0|csv:101203560|K05391 cyclic nucleotide gated channel, other eukaryote | (RefSeq) cyclic nucleotide-gated ion channel 2	Plant-pathogen interaction (ko04626)	Inorganic ion transport and metabolism;; Signal transduction mechanisms	Ion transport protein;; Cyclic nucleotide-binding domain	Cyclic nucleotide-gated ion channel 2 OS=Arabidopsis thaliana OX=3702 GN=CNGC2 PE=1 SV=1	PREDICTED: cyclic nucleotide-gated ion channel 2 [Cucumis sativus]
Csa5G639500	1.37055	2.90661	1.02497	up	--	--	--	--	--	Domain of unknown function (DUF4378);; DUF761-associated sequence motif	Protein LONGIFOLIA 2 OS=Arabidopsis thaliana OX=3702 GN=LNG2 PE=1 SV=1	PREDICTED: protein LONGIFOLIA 1 [Cucumis sativus]
Csa5G641590	11.43	7.01844	-0.661893	down	Secondary metabolites biosynthesis, transport and catabolism;; Defense mechanisms	Molecular Function: monooxygenase activity (GO:0004497);; Molecular Function: iron ion binding (GO:0005506);; Molecular Function: electron carrier activity (GO:0009055);; Cellular Component: integral component of membrane (GO:0016021);; Molecular Function: oxidoreductase activity, acting on paired donors, with incorporation or reduction of molecular oxygen (GO:0016705);; Molecular Function: heme …	K12640|0|csv:101206858|K12640 brassinosteroid-6-oxidase 2 [EC:1.14.-.-] | (RefSeq) cytochrome P450 85A-like	Brassinosteroid biosynthesis (ko00905)	Secondary metabolites biosynthesis, transport and catabolism;; Lipid transport and metabolism	Cytochrome P450	Cytochrome P450 85A OS=Phaseolus vulgaris OX=3885 GN=BA13 PE=3 SV=2	PREDICTED: cytochrome P450 85A-like [Cucumis sativus]
Csa5G648130	0.636899	0.329332	-1.53706	down	Transcription	Molecular Function: ATP binding (GO:0005524);; Biological Process: defense response (GO:0006952);; Biological Process: signal transduction (GO:0007165);; Molecular Function: nucleoside-triphosphatase activity (GO:0017111);; Molecular Function: ADP binding (GO:0043531);;	--	--	--	NB-ARC domain;; TIR domain;; Leucine rich repeat;; TIR domain	TMV resistance protein N OS=Nicotiana glutinosa OX=35889 GN=N PE=1 SV=1	hypothetical protein Csa_5G648130 [Cucumis sativus]
Csa6G006690	5.02208	1.87924	-1.38977	down	--	Cellular Component: plasma membrane (GO:0005886);;	--	--	--	--	--	PREDICTED: uncharacterized protein LOC101221132 [Cucumis sativus]
Csa6G009460	0.381272	1.10728	1.54392	up	--	Cellular Component: Golgi apparatus (GO:0005794);; Molecular Function: transferase activity, transferring glycosyl groups (GO:0016757);;	--	--	--	GDP-fucose protein O-fucosyltransferase	O-fucosyltransferase 19 OS=Arabidopsis thaliana OX=3702 GN=OFUT19 PE=2 SV=1	PREDICTED: uncharacterized protein At1g04910-like [Cucumis sativus]
Csa6G011610	0.798057	0.405945	-0.947412	down	Transcription	Molecular Function: nucleotide binding (GO:0000166);; Molecular Function: protein kinase activity (GO:0004672);; Biological Process: cellular protein modification process (GO:0006464);; Biological Process: signal transduction (GO:0007165);; Biological Process: response to bacterium (GO:0009617);; Cellular Component: membrane (GO:0016020);; Biological Process: phosphorylation (GO:0016310);; Cellul…	--	--	--	Protein kinase domain;; Protein tyrosine kinase;; Leucine rich repeat;; Leucine Rich repeats (2 copies);; Leucine rich repeat N-terminal domain;; Leucine Rich Repeat	Probable LRR receptor-like serine/threonine-protein kinase At3g47570 OS=Arabidopsis thaliana OX=3702 GN=At3g47570 PE=2 SV=1	PREDICTED: uncharacterized protein LOC101217345 [Cucumis sativus]
Csa6G013340	12.5664	8.0353	-0.623401	down	Function unknown	Cellular Component: chloroplast thylakoid lumen (GO:0009543);; Biological Process: chlorophyll biosynthetic process (GO:0015995);;	--	--	--	Protein RETICULATA-related;; Haem-binding uptake, Tiki superfamily, ChaN	Protein RETICULATA-RELATED 5, chloroplastic OS=Arabidopsis thaliana OX=3702 GN=RER5 PE=2 SV=1	PREDICTED: uncharacterized protein LOC101220818 [Cucumis sativus]
Csa6G013900	32.0364	19.7982	-0.667178	down	--	Cellular Component: nucleus (GO:0005634);; Biological Process: metabolic process (GO:0008152);; Molecular Function: amino acid binding (GO:0016597);; Molecular Function: protein dimerization activity (GO:0046983);;	--	--	--	--	--	PREDICTED: uncharacterized protein LOC101218918 isoform X2 [Cucumis sativus]
Csa6G014830	73.4776	29.6166	-1.28667	down	--	--	--	--	--	ABA/WDS induced protein	--	PREDICTED: glycine-rich cell wall structural protein 1.8-like [Cucumis sativus]
Csa6G014870	4.23625	1.68927	-1.29196	down	--	--	--	--	--	--	--	hypothetical protein Csa_6G014870 [Cucumis sativus]
Csa6G046310	5.19606	3.33895	-0.626849	down	--	--	--	--	Posttranslational modification, protein turnover, chaperones	Clp amino terminal domain, pathogenicity island component	Protein SMAX1-LIKE 3 OS=Arabidopsis thaliana OX=3702 GN=SMXL3 PE=2 SV=1	hypothetical protein Csa_6G046310 [Cucumis sativus]
Csa6G052700	4.04681	1.63907	-1.2747	down	--	--	--	--	Posttranslational modification, protein turnover, chaperones	CS domain	Uncharacterized protein OsI_027940 OS=Oryza sativa subsp. indica OX=39946 GN=OsI_027940 PE=1 SV=2	PREDICTED: uncharacterized protein At3g03773-like isoform X1 [Cucumis sativus]
Csa6G077410	1.4795	0.534314	-1.43243	down	--	--	K15622|5.8712e-169|csv:101221550|K15622 myeloid leukemia factor 1 | (RefSeq) uncharacterized LOC101221550	--	--	Myelodysplasia-myeloid leukemia factor 1-interacting protein	--	hypothetical protein Csa_6G077410 [Cucumis sativus]
Csa6G080940	52.2624	77.6577	0.593105	up	Inorganic ion transport and metabolism	Molecular Function: zinc ion transmembrane transporter activity (GO:0005385);; Cellular Component: vacuolar membrane (GO:0005774);; Biological Process: cellular zinc ion homeostasis (GO:0006882);; Biological Process: fatty acid catabolic process (GO:0009062);; Cellular Component: plant-type vacuole membrane (GO:0009705);; Biological Process: response to metal ion (GO:0010038);; Biological Process…	K14689|0|csv:101213602|K14689 solute carrier family 30 (zinc transporter), member 2 | (RefSeq) MTP; metal tolerance protein 1-like	--	Inorganic ion transport and metabolism	Cation efflux family	Metal tolerance protein A2 OS=Arabidopsis thaliana OX=3702 GN=MTPA2 PE=2 SV=2	PREDICTED: metal tolerance protein 1-like [Cucumis sativus]
Csa6G081450	83.4565	50.8705	-0.687648	down	--	Cellular Component: intracellular (GO:0005622);; Molecular Function: zinc ion binding (GO:0008270);;	--	--	--	B-box zinc finger	B-box zinc finger protein 24 OS=Arabidopsis thaliana OX=3702 GN=BBX24 PE=1 SV=1	hypothetical protein Csa_6G081450 [Cucumis sativus]
Csa6G087710	13.1964	79.3828	2.61049	up	--	--	--	--	Function unknown	Ribosome associated membrane protein RAMP4	--	PREDICTED: stress-associated endoplasmic reticulum protein 2-like [Cucumis sativus]
Csa6G095910	52.7815	16.5614	-1.66039	down	--	--	K12133|0|csv:101214878|K12133 MYB-related transcription factor LHY | (RefSeq) protein LHY-like	Circadian rhythm - plant (ko04712)	Posttranslational modification, protein turnover, chaperones	Myb-like DNA-binding domain	Protein LHY OS=Arabidopsis thaliana OX=3702 GN=LHY PE=1 SV=2	PREDICTED: protein LHY-like isoform X2 [Cucumis sativus]
Csa6G095930	0.729991	0.352572	-1.02531	down	--	Molecular Function: protein kinase activity (GO:0004672);; Molecular Function: binding (GO:0005488);; Biological Process: phosphorylation (GO:0016310);; Molecular Function: ion binding (GO:0043167);;	--	--	Signal transduction mechanisms	Protein tyrosine kinase;; Protein kinase domain;; Wall-associated receptor kinase galacturonan-binding	Probably inactive receptor-like protein kinase At2g46850 OS=Arabidopsis thaliana OX=3702 GN=At2g46850 PE=3 SV=1	PREDICTED: probably inactive receptor-like protein kinase At2g46850 [Cucumis sativus]
Csa6G101970	21.8297	43.4733	1.007	up	Signal transduction mechanisms	Cellular Component: cytoplasmic vesicle (GO:0016023);; Molecular Function: hydrolase activity (GO:0016787);;	--	--	General function prediction only	Calcineurin-like phosphoesterase	Probable inactive purple acid phosphatase 29 OS=Arabidopsis thaliana OX=3702 GN=PAP29 PE=2 SV=1	hypothetical protein Csa_6G101970 [Cucumis sativus]
Csa6G101980	1.79768	3.80147	1.09714	up	--	--	--	--	--	Pollen allergen ole e 6	--	PREDICTED: major pollen allergen Ole e 6-like [Cucumis sativus]
Csa6G103510	1.79703	0.848914	-1.04958	down	--	--	--	--	--	--	Uncharacterized protein At4g00950 OS=Arabidopsis thaliana OX=3702 GN=At4g00950 PE=2 SV=1	PREDICTED: uncharacterized protein At4g00950 [Cucumis sativus]
Csa6G113500	14.0385	8.79959	-0.664402	down	Coenzyme transport and metabolism;; Signal transduction mechanisms	Cellular Component: plasma membrane (GO:0005886);; Cellular Component: chloroplast (GO:0009507);; Molecular Function: transferase activity, transferring phosphorus-containing groups (GO:0016772);;	--	--	General function prediction only	ABC1 family	Protein ACTIVITY OF BC1 COMPLEX KINASE 7, chloroplastic OS=Arabidopsis thaliana OX=3702 GN=ABC1K7 PE=1 SV=1	PREDICTED: uncharacterized aarF domain-containing protein kinase At1g79600, chloroplastic [Cucumis sativus]
Csa6G124120	2.66171	1.36986	-0.912175	down	Coenzyme transport and metabolism;; Translation, ribosomal structure and biogenesis	Biological Process: response to light stimulus (GO:0009416);; Cellular Component: chloroplast (GO:0009507);; Biological Process: response to salt stress (GO:0009651);; Biological Process: response to auxin (GO:0009733);; Biological Process: response to abscisic acid (GO:0009737);;	K14487|0|csv:101210757|K14487 auxin responsive GH3 gene family | (RefSeq) probable indole-3-acetic acid-amido synthetase GH3.5	Plant hormone signal transduction (ko04075)	--	GH3 auxin-responsive promoter	Indole-3-acetic acid-amido synthetase GH3.10 OS=Arabidopsis thaliana OX=3702 GN=GH3.10 PE=2 SV=1	PREDICTED: probable indole-3-acetic acid-amido synthetase GH3.5 [Cucumis sativus]
Csa6G128620	3.26255	1.81921	-0.817201	down	--	--	K19476|0|csv:101206370|K19476 vacuolar protein sorting-associated protein IST1 | (RefSeq) uncharacterized LOC101206370	Endocytosis (ko04144)	Cytoskeleton	Regulator of Vps4 activity in the MVB pathway	--	PREDICTED: uncharacterized protein LOC101206370 [Cucumis sativus]
Csa6G148290	185.228	116.766	-0.645946	down	Inorganic ion transport and metabolism	Molecular Function: peroxidase activity (GO:0004601);; Molecular Function: superoxide dismutase activity (GO:0004784);; Biological Process: superoxide metabolic process (GO:0006801);; Biological Process: response to oxidative stress (GO:0006979);; Biological Process: toxin catabolic process (GO:0009407);; Cellular Component: chloroplast stroma (GO:0009570);; Cellular Component: thylakoid (GO:0009…	K04565|4.99633e-133|csv:101221780|K04565 superoxide dismutase, Cu-Zn family [EC:1.15.1.1] | (RefSeq) superoxide dismutase [Cu-Zn], chloroplastic	Peroxisome (ko04146)	Inorganic ion transport and metabolism	Copper/zinc superoxide dismutase (SODC)	Superoxide dismutase [Cu-Zn], chloroplastic OS=Vitis vinifera OX=29760 GN=SODCP PE=2 SV=1	PREDICTED: superoxide dismutase [Cu-Zn], chloroplastic [Cucumis sativus]
Csa6G148300	2.51164	1.35952	-0.864458	down	--	Molecular Function: binding (GO:0005488);;	--	--	General function prediction only	C2H2-type zinc finger;; C2H2-type zinc finger;; Zinc-finger double-stranded RNA-binding;; Zinc-finger of C2H2 type	Zinc finger protein ZAT5 OS=Arabidopsis thaliana OX=3702 GN=ZAT5 PE=2 SV=1	hypothetical protein Csa_6G148300 [Cucumis sativus]
Csa6G149400	18.3662	11.1646	-0.69665	down	--	Biological Process: proteolysis (GO:0006508);; Molecular Function: serine-type peptidase activity (GO:0008236);;	K01285|0|csv:101215127|K01285 lysosomal Pro-X carboxypeptidase [EC:3.4.16.2] | (RefSeq) lysosomal Pro-X carboxypeptidase-like	--	Posttranslational modification, protein turnover, chaperones;; General function prediction only	Serine carboxypeptidase S28	Probable serine protease EDA2 OS=Arabidopsis thaliana OX=3702 GN=EDA2 PE=2 SV=2	PREDICTED: lysosomal Pro-X carboxypeptidase-like [Cucumis sativus]
Csa6G149950	0.749748	1.3921	0.90713	up	Lipid transport and metabolism;; General function prediction only	Molecular Function: carboxylic ester hydrolase activity (GO:0004091);; Molecular Function: phosphatidylcholine-sterol O-acyltransferase activity (GO:0004607);; Cellular Component: extracellular region (GO:0005576);; Biological Process: lipid metabolic process (GO:0006629);; Biological Process: ethylene-activated signaling pathway (GO:0009873);; Molecular Function: lipase activity (GO:0016298);;	--	--	--	GDSL-like Lipase/Acylhydrolase	GDSL esterase/lipase At5g22810 OS=Arabidopsis thaliana OX=3702 GN=At5g22810 PE=3 SV=3	PREDICTED: GDSL esterase/lipase At5g22810 [Cucumis sativus]
Csa6G157050	19.3965	10.613	-0.847997	down	--	--	--	--	--	--	--	PREDICTED: golgin subfamily A member 6-like protein 2 [Cucumis sativus]
Csa6G176410	287.964	153.592	-1.18258	down	Translation, ribosomal structure and biogenesis	Molecular Function: translation elongation factor activity (GO:0003746);; Molecular Function: GTPase activity (GO:0003924);; Molecular Function: protein kinase activity (GO:0004672);; Molecular Function: copper ion binding (GO:0005507);; Molecular Function: ATP binding (GO:0005524);; Molecular Function: GTP binding (GO:0005525);; Cellular Component: nucleolus (GO:0005730);; Cellular Component: va…	K03234|0|csv:101208886|K03234 elongation factor 2 | (RefSeq) elongation factor 2	--	Translation, ribosomal structure and biogenesis	Elongation factor Tu GTP binding domain;; Elongation factor G, domain IV;; Elongation factor G C-terminus;; Elongation factor Tu domain 2;; Elongation Factor G, domain II	Elongation factor 2 OS=Arabidopsis thaliana OX=3702 GN=LOS1 PE=1 SV=1	PREDICTED: elongation factor 2 [Cucumis sativus]
Csa6G187970	10.8101	24.2733	1.19338	up	Amino acid transport and metabolism	Cellular Component: plasma membrane (GO:0005886);; Biological Process: nitrogen compound metabolic process (GO:0006807);; Biological Process: pollen tube growth (GO:0009860);; Cellular Component: integral component of membrane (GO:0016021);; Molecular Function: dipeptide transporter activity (GO:0042936);; Molecular Function: tripeptide transporter activity (GO:0042937);; Biological Process: dipe…	K14638|0|csv:101209939|K14638 solute carrier family 15 (peptide/histidine transporter), member 3/4 | (RefSeq) protein NRT1/ PTR FAMILY 8.1-like	--	Amino acid transport and metabolism	POT family;; Major Facilitator Superfamily	Protein NRT1/ PTR FAMILY 8.1 OS=Arabidopsis thaliana OX=3702 GN=NPF8.1 PE=1 SV=1	hypothetical protein Csa_6G187970 [Cucumis sativus]
Csa6G188680	27.0145	13.3976	-0.943197	down	Carbohydrate transport and metabolism	Molecular Function: ATP binding (GO:0005524);; Cellular Component: cell wall (GO:0005618);; Cellular Component: nucleus (GO:0005634);; Biological Process: response to cold (GO:0009409);; Biological Process: response to light stimulus (GO:0009416);; Cellular Component: chloroplast thylakoid membrane (GO:0009535);; Cellular Component: chloroplast envelope (GO:0009941);; Cellular Component: plastogl…	--	--	Posttranslational modification, protein turnover, chaperones	ATPase family associated with various cellular activities (AAA)	Ribulose bisphosphate carboxylase/oxygenase activase, chloroplastic OS=Cucumis sativus OX=3659 PE=2 SV=1	ribulose bisphosphate carboxylase/oxygenase activase, chloroplastic [Cucumis sativus]
Csa6G190340	17.7961	28.6034	0.700477	up	--	Cellular Component: extracellular region (GO:0005576);; Biological Process: plant-type cell wall organization (GO:0009664);; Cellular Component: membrane (GO:0016020);;	--	--	--	Pollen allergen;; Lytic transglycolase	Expansin-A4 OS=Arabidopsis thaliana OX=3702 GN=EXPA4 PE=1 SV=1	PREDICTED: expansin-A4 [Cucumis sativus]
Csa6G212890	18.8515	12.1076	-0.618289	down	Signal transduction mechanisms	Molecular Function: calmodulin-dependent protein kinase activity (GO:0004683);; Molecular Function: ATP binding (GO:0005524);; Cellular Component: vacuole (GO:0005773);; Cellular Component: plasma membrane (GO:0005886);; Biological Process: protein phosphorylation (GO:0006468);; Biological Process: response to pH (GO:0009268);; Cellular Component: plasmodesma (GO:0009506);; Biological Process: re…	K12761|0|csv:101204001|K12761 carbon catabolite-derepressing protein kinase [EC:2.7.11.1] | (RefSeq) CBL-interacting serine/threonine-protein kinase 11	--	Signal transduction mechanisms	Protein kinase domain;; Protein tyrosine kinase;; NAF domain;; Kinase-like	CBL-interacting serine/threonine-protein kinase 11 OS=Arabidopsis thaliana OX=3702 GN=CIPK11 PE=1 SV=1	PREDICTED: CBL-interacting serine/threonine-protein kinase 11 [Cucumis sativus]
Csa6G309980	180.749	110.389	-0.688807	down	Carbohydrate transport and metabolism	Biological Process: carbohydrate metabolic process (GO:0005975);; Molecular Function: beta-glucosidase activity (GO:0008422);; Cellular Component: plant-type cell wall (GO:0009505);; Biological Process: seed coat development (GO:0010214);; Molecular Function: alpha-L-arabinofuranosidase activity (GO:0046556);; Biological Process: response to arsenic-containing substance (GO:0046685);; Cellular Co…	--	--	--	Glycosyl hydrolase family 3 C-terminal domain;; Glycosyl hydrolase family 3 N terminal domain;; Fibronectin type III-like domain	Beta-D-xylosidase 1 OS=Arabidopsis thaliana OX=3702 GN=BXL1 PE=1 SV=1	PREDICTED: beta-D-xylosidase 1-like [Cucumis sativus]
Csa6G310500	37.571	24.639	-0.596419	down	--	Cellular Component: nucleus (GO:0005634);; Biological Process: circadian rhythm (GO:0007623);;	--	--	--	cAMP-regulated phosphoprotein/endosulfine conserved region	--	PREDICTED: uncharacterized protein LOC103497803 [Cucumis melo]
Csa6G337010	28.1197	44.0869	0.670022	up	--	--	--	--	--	--	--	hypothetical protein Csa_6G337010 [Cucumis sativus]
Csa6G355980	3.64974	2.33121	-0.62589	down	--	--	--	--	--	--	--	hypothetical protein Csa_6G355980 [Cucumis sativus]
Csa6G385090	26.1852	16.9248	-0.610202	down	Inorganic ion transport and metabolism;; General function prediction only	Molecular Function: iron ion binding (GO:0005506);; Biological Process: aromatic amino acid family biosynthetic process (GO:0009073);; Cellular Component: chloroplast inner membrane (GO:0009706);; Biological Process: leaf morphogenesis (GO:0009965);; Molecular Function: chlorophyllide a oxygenase [overall] activity (GO:0010277);; Biological Process: chlorophyll biosynthetic process (GO:0015995);;…	K13600|0|csv:101205768|K13600 chlorophyllide a oxygenase [EC:1.14.13.122] | (RefSeq) CSCAO; chlorophyllide a oxygenase, chloroplastic	Porphyrin and chlorophyll metabolism (ko00860)	--	Rieske [2Fe-2S] domain;; Pheophorbide a oxygenase	Chlorophyllide a oxygenase, chloroplastic OS=Arabidopsis thaliana OX=3702 GN=CAO PE=1 SV=1	PREDICTED: chlorophyllide a oxygenase, chloroplastic [Cucumis sativus]
Csa6G395130	26.766	15.1229	-0.800801	down	Energy production and conversion	Molecular Function: 3-methyl-2-oxobutanoate dehydrogenase (2-methylpropanoyl-transferring) activity (GO:0003863);; Cellular Component: mitochondrion (GO:0005739);; Biological Process: response to absence of light (GO:0009646);; Biological Process: response to sucrose (GO:0009744);; Biological Process: cellular response to sucrose starvation (GO:0043617);; Biological Process: oxidation-reduction p…	K00166|0|csv:101216977|K00166 2-oxoisovalerate dehydrogenase E1 component alpha subunit [EC:1.2.4.4] | (RefSeq) 2-oxoisovalerate dehydrogenase subunit alpha 1, mitochondrial	Valine, leucine and isoleucine degradation (ko00280);; Propanoate metabolism (ko00640)	Energy production and conversion	Dehydrogenase E1 component;; Thiamine pyrophosphate enzyme, C-terminal TPP binding domain;; 1-deoxy-D-xylulose-5-phosphate synthase	2-oxoisovalerate dehydrogenase subunit alpha 1, mitochondrial OS=Arabidopsis thaliana OX=3702 GN=At1g21400 PE=2 SV=1	PREDICTED: 2-oxoisovalerate dehydrogenase subunit alpha 1, mitochondrial [Cucumis sativus]
Csa6G410600	0.110812	2.7478	4.48883	up	Cell wall/membrane/envelope biogenesis	Cellular Component: cytoplasm (GO:0005737);; Biological Process: fatty acid catabolic process (GO:0009062);;	--	--	General function prediction only	Kelch motif;; Kelch motif;; Kelch motif;; Kelch motif;; Galactose oxidase, central domain;; Galactose oxidase, central domain	F-box/kelch-repeat protein SKIP30 OS=Arabidopsis thaliana OX=3702 GN=SKIP30 PE=1 SV=2	PREDICTED: F-box/kelch-repeat protein SKIP30 [Cucumis sativus]
Csa6G421770	71.347	35.4104	-0.98844	down	--	Cellular Component: extracellular region (GO:0005576);;	--	--	--	GDSL/SGNH-like Acyl-Esterase family found in Pmr5 and Cas1p;; PMR5 N terminal Domain	Protein trichome birefringence-like 43 OS=Arabidopsis thaliana OX=3702 GN=TBL43 PE=2 SV=1	PREDICTED: protein trichome birefringence-like 43 [Cucumis sativus]
Csa6G423480	0.281256	0.561918	0.963962	up	Secondary metabolites biosynthesis, transport and catabolism	Molecular Function: protein serine/threonine kinase activity (GO:0004674);; Molecular Function: copper ion binding (GO:0005507);; Molecular Function: ATP binding (GO:0005524);; Cellular Component: extracellular region (GO:0005576);; Cellular Component: cell wall (GO:0005618);; Biological Process: protein phosphorylation (GO:0006468);; Molecular Function: primary amine oxidase activity (GO:0008131…	K00276|0|csv:101222232|K00276 primary-amine oxidase [EC:1.4.3.21] | (RefSeq) primary amine oxidase	Glycine, serine and threonine metabolism (ko00260);; Tyrosine metabolism (ko00350);; Phenylalanine metabolism (ko00360);; beta-Alanine metabolism (ko00410);; Isoquinoline alkaloid biosynthesis (ko00950);; Tropane, piperidine and pyridine alkaloid biosynthesis (ko00960)	Secondary metabolites biosynthesis, transport and catabolism	Copper amine oxidase, enzyme domain;; Copper amine oxidase, N3 domain;; Copper amine oxidase, N2 domain	Primary amine oxidase 1 OS=Arabidopsis thaliana OX=3702 GN=AO1 PE=1 SV=1	PREDICTED: primary amine oxidase [Cucumis sativus]
Csa6G425040	5.07493	1.85037	-1.42685	down	--	Molecular Function: copper ion binding (GO:0005507);; Molecular Function: electron carrier activity (GO:0009055);; Biological Process: glucuronoxylan metabolic process (GO:0010413);; Cellular Component: anchored component of membrane (GO:0031225);; Biological Process: xylan biosynthetic process (GO:0045492);;	--	--	--	Plastocyanin-like domain	Mavicyanin OS=Cucurbita pepo OX=3663 PE=1 SV=1	PREDICTED: mavicyanin [Cucumis sativus]
Csa6G433300	11.8022	3.83334	-1.59943	down	Amino acid transport and metabolism;; Nucleotide transport and metabolism	Molecular Function: serine-pyruvate transaminase activity (GO:0004760);; Cellular Component: peroxisome (GO:0005777);; Cellular Component: plasma membrane (GO:0005886);; Biological Process: water transport (GO:0006833);; Molecular Function: alanine-glyoxylate transaminase activity (GO:0008453);; Cellular Component: chloroplast stroma (GO:0009570);; Biological Process: response to salt stress (GO:…	K00830|0|csv:101207975|K00830 alanine-glyoxylate transaminase / serine-glyoxylate transaminase / serine-pyruvate transaminase [EC:2.6.1.44 2.6.1.45 2.6.1.51] | (RefSeq) serine--glyoxylate aminotransferase-like	Alanine, aspartate and glutamate metabolism (ko00250);; Glycine, serine and threonine metabolism (ko00260);; Glyoxylate and dicarboxylate metabolism (ko00630);; Carbon metabolism (ko01200);; Peroxisome (ko04146)	General function prediction only	Aminotransferase class-V	Serine--glyoxylate aminotransferase OS=Arabidopsis thaliana OX=3702 GN=AGT1 PE=1 SV=2	PREDICTED: serine--glyoxylate aminotransferase-like [Cucumis sativus]
Csa6G445140	50.4907	15.2078	-1.71124	down	Carbohydrate transport and metabolism	Molecular Function: transporter activity (GO:0005215);; Cellular Component: vacuole (GO:0005773);; Cellular Component: plasma membrane (GO:0005886);; Biological Process: water transport (GO:0006833);; Biological Process: response to osmotic stress (GO:0006970);; Biological Process: response to desiccation (GO:0009269);; Cellular Component: chloroplast (GO:0009507);; Biological Process: response t…	K09872|0|csv:101215366|K09872 aquaporin PIP | (RefSeq) PIP2-3; aquaporin PIP2-2	--	Carbohydrate transport and metabolism	Major intrinsic protein	Aquaporin PIP2-2 OS=Arabidopsis thaliana OX=3702 GN=PIP2-2 PE=1 SV=2	aquaporin PIP2-2 [Cucumis sativus]
Csa6G452640	44.6662	17.3019	-1.34881	down	--	Biological Process: response to sucrose (GO:0009744);; Biological Process: flavonoid biosynthetic process (GO:0009813);; Biological Process: response to UV-B (GO:0010224);; Biological Process: response to karrikin (GO:0080167);;	--	--	--	--	Protein BIC1 OS=Arabidopsis thaliana OX=3702 GN=BIC1 PE=1 SV=1	PREDICTED: uncharacterized protein LOC105435886 [Cucumis sativus]
Csa6G454470	1.34519	0.644271	-1.02437	down	--	Biological Process: polysaccharide biosynthetic process (GO:0000271);; Cellular Component: cytosol (GO:0005829);; Biological Process: glycine catabolic process (GO:0006546);; Molecular Function: peptidase activity (GO:0008233);; Cellular Component: plant-type cell wall (GO:0009505);; Cellular Component: membrane (GO:0016020);;	--	--	Posttranslational modification, protein turnover, chaperones	Xylanase inhibitor C-terminal;; Xylanase inhibitor N-terminal;; Eukaryotic aspartyl protease	Aspartic proteinase nepenthesin-2 OS=Nepenthes gracilis OX=150966 GN=nep2 PE=1 SV=1	PREDICTED: aspartic proteinase nepenthesin-2-like [Cucumis sativus]
Csa6G483470	3.21837	1.74568	-0.85899	down	Cell wall/membrane/envelope biogenesis	Cellular Component: endosome (GO:0005768);; Cellular Component: Golgi apparatus (GO:0005794);; Cellular Component: trans-Golgi network (GO:0005802);; Biological Process: starch metabolic process (GO:0005982);; Molecular Function: glycogenin glucosyltransferase activity (GO:0008466);; Biological Process: plant-type secondary cell wall biogenesis (GO:0009834);; Biological Process: glucuronoxylan bi…	K20890|0|csv:101222026|K20890 xylan alpha-glucuronosyltransferase [EC:2.4.1.-] | (RefSeq) UDP-glucuronate:xylan alpha-glucuronosyltransferase 1	--	Carbohydrate transport and metabolism	Glycosyl transferase family 8	UDP-glucuronate:xylan alpha-glucuronosyltransferase 1 OS=Arabidopsis thaliana OX=3702 GN=GUX1 PE=2 SV=1	PREDICTED: UDP-glucuronate:xylan alpha-glucuronosyltransferase 1 [Cucumis sativus]
Csa6G485120	2.18905	4.04936	0.713596	up	--	--	--	--	--	EamA-like transporter family	WAT1-related protein At5g64700 OS=Arabidopsis thaliana OX=3702 GN=At5g64700 PE=2 SV=1	PREDICTED: WAT1-related protein At5g64700 isoform X1 [Cucumis sativus]
Csa6G487550	5.70822	13.1284	1.21921	up	Secondary metabolites biosynthesis, transport and catabolism;; Defense mechanisms	Molecular Function: monooxygenase activity (GO:0004497);; Molecular Function: oxidoreductase activity (GO:0016491);; Molecular Function: oxidoreductase activity, acting on paired donors, with incorporation or reduction of molecular oxygen (GO:0016705);; Molecular Function: metal ion binding (GO:0046872);;	--	--	Secondary metabolites biosynthesis, transport and catabolism;; Lipid transport and metabolism	Cytochrome P450	Alkane hydroxylase MAH1 OS=Arabidopsis thaliana OX=3702 GN=CYP96A15 PE=2 SV=1	PREDICTED: alkane hydroxylase MAH1-like [Cucumis sativus]
Csa6G487570	51.9897	24.8339	-1.0443	down	General function prediction only	Cellular Component: histone acetyltransferase complex (GO:0000123);; Molecular Function: DNA binding (GO:0003677);; Molecular Function: transporter activity (GO:0005215);; Molecular Function: protein binding (GO:0005515);; Molecular Function: ATP binding (GO:0005524);; Cellular Component: plasma membrane (GO:0005886);; Biological Process: obsolete ATP catabolic process (GO:0006200);; Biological P…	--	--	General function prediction only	ABC transporter;; ABC transporter;; AAA domain, putative AbiEii toxin, Type IV TA system;; RecF/RecN/SMC N terminal domain;; ATPase family associated with various cellular activities (AAA)	ABC transporter F family member 5 OS=Arabidopsis thaliana OX=3702 GN=ABCF5 PE=2 SV=1	PREDICTED: ABC transporter F family member 5 isoform X2 [Cucumis sativus]
Csa6G490130	8.65852	4.42222	-0.946781	down	--	--	--	--	--	Dof domain, zinc finger	Dof zinc finger protein DOF1.7 OS=Arabidopsis thaliana OX=3702 GN=DOF1.7 PE=2 SV=1	PREDICTED: dof zinc finger protein DOF5.3-like [Cucumis sativus]
Csa6G490240	7.67859	4.85227	-0.637861	down	Signal transduction mechanisms	Molecular Function: actin binding (GO:0003779);; Molecular Function: protein serine/threonine kinase activity (GO:0004674);; Molecular Function: protein tyrosine kinase activity (GO:0004713);; Molecular Function: calcium-dependent protein serine/threonine phosphatase activity (GO:0004723);; Molecular Function: calcium ion binding (GO:0005509);; Molecular Function: ATP binding (GO:0005524);; Cellu…	--	--	Signal transduction mechanisms	Protein kinase domain;; Protein tyrosine kinase;; Kinase-like	CDPK-related protein kinase OS=Daucus carota OX=4039 GN=CRK PE=2 SV=1	PREDICTED: CDPK-related kinase 5 [Cucumis sativus]
Csa6G490980	21.4973	33.3794	0.654672	up	Carbohydrate transport and metabolism	Molecular Function: phospholipase C activity (GO:0004629);; Biological Process: lipid metabolic process (GO:0006629);; Molecular Function: kinase activity (GO:0016301);; Biological Process: phosphorylation (GO:0016310);; Biological Process: intracellular signal transduction (GO:0035556);;	--	--	--	--	PI-PLC X domain-containing protein At5g67130 OS=Arabidopsis thaliana OX=3702 GN=At5g67130 PE=1 SV=1	PREDICTED: PI-PLC X domain-containing protein At5g67130 [Cucumis sativus]
Csa6G493860	0.563873	1.34123	1.25204	up	--	--	--	--	--	--	--	PREDICTED: uncharacterized protein LOC101214245 [Cucumis sativus]
Csa6G495830	1.32698	0.474717	-1.21644	down	Posttranslational modification, protein turnover, chaperones;; Signal transduction mechanisms	Cellular Component: nucleus (GO:0005634);; Biological Process: metabolic process (GO:0008152);; Molecular Function: amino acid binding (GO:0016597);;	--	--	--	ACT domain;; ACT domain;; ACT domain	ACT domain-containing protein ACR1 OS=Arabidopsis thaliana OX=3702 GN=ACR1 PE=2 SV=1	hypothetical protein Csa_6G495830 [Cucumis sativus]
Csa6G495840	19.7826	10.6973	-0.864288	down	--	--	--	--	--	--	Protein PHLOEM PROTEIN 2-LIKE A10 OS=Arabidopsis thaliana OX=3702 GN=PP2A10 PE=2 SV=1	PREDICTED: protein PHLOEM PROTEIN 2-LIKE A10-like [Cucumis sativus]
Csa6G497240	52.479	83.7101	0.697257	up	--	Cellular Component: nucleus (GO:0005634);; Cellular Component: plasma membrane (GO:0005886);;	--	--	--	--	Uncharacterized protein At5g65660 OS=Arabidopsis thaliana OX=3702 GN=At5g65660 PE=2 SV=1	PREDICTED: uncharacterized protein At5g65660 [Cucumis sativus]
Csa6G500450	5.94757	13.5479	1.21235	up	--	Molecular Function: catalytic activity (GO:0003824);; Cellular Component: plasma membrane (GO:0005886);;	K20888|0|csv:101211348|K20888 xyloglucan galactosyltransferase MUR3 [EC:2.4.1.-] | (RefSeq) xyloglucan galactosyltransferase KATAMARI1 homolog	--	Carbohydrate transport and metabolism;; Cell wall/membrane/envelope biogenesis;; Extracellular structures	Exostosin family	Probable xyloglucan galactosyltransferase GT17 OS=Arabidopsis thaliana OX=3702 GN=GT17 PE=2 SV=1	hypothetical protein Csa_6G500450 [Cucumis sativus]
Csa6G500530	52.7235	95.3503	0.87287	up	--	Cellular Component: extracellular region (GO:0005576);; Cellular Component: vacuolar membrane (GO:0005774);; Cellular Component: cytosol (GO:0005829);; Cellular Component: plasma membrane (GO:0005886);; Biological Process: protein targeting to vacuole (GO:0006623);; Cellular Component: chloroplast thylakoid membrane (GO:0009535);; Biological Process: response to wounding (GO:0009611);; Biological…	--	--	--	PLAT/LH2 domain;; Embryo-specific protein 3, (ATS3)	PLAT domain-containing protein 1 OS=Arabidopsis thaliana OX=3702 GN=PLAT1 PE=1 SV=1	PREDICTED: lipoxygenase homology domain-containing protein 1-like [Cucumis sativus]
Csa6G501350	0.587885	0.245486	-1.46133	down	Secondary metabolites biosynthesis, transport and catabolism;; Defense mechanisms	Molecular Function: monooxygenase activity (GO:0004497);; Molecular Function: oxidoreductase activity, acting on paired donors, with incorporation or reduction of molecular oxygen (GO:0016705);; Molecular Function: metal ion binding (GO:0046872);;	K20562|0|csv:101204260|K20562 biphenyl-4-hydroxylase | (RefSeq) cytochrome P450 CYP736A12-like	--	Secondary metabolites biosynthesis, transport and catabolism	Cytochrome P450	Cytochrome P450 CYP736A12 OS=Panax ginseng OX=4054 PE=2 SV=1	PREDICTED: cytochrome P450 CYP736A12-like [Cucumis sativus]
Csa6G501880	33.3621	14.4227	-1.19096	down	Coenzyme transport and metabolism;; Signal transduction mechanisms	Molecular Function: transporter activity (GO:0005215);; Cellular Component: plasma membrane (GO:0005886);; Biological Process: transport (GO:0006810);; Cellular Component: chloroplast envelope (GO:0009941);; Molecular Function: transferase activity, transferring phosphorus-containing groups (GO:0016772);;	--	--	General function prediction only	ABC1 family	Protein ACTIVITY OF BC1 COMPLEX KINASE 8, chloroplastic OS=Arabidopsis thaliana OX=3702 GN=ABC1K8 PE=2 SV=1	PREDICTED: uncharacterized aarF domain-containing protein kinase At1g79600, chloroplastic isoform X1 [Cucumis sativus]
Csa6G504630	3.63632	7.83732	1.1261	up	Signal transduction mechanisms	Molecular Function: acid phosphatase activity (GO:0003993);; Molecular Function: protein serine/threonine phosphatase activity (GO:0004722);; Cellular Component: extracellular region (GO:0005576);; Cellular Component: cytosol (GO:0005829);; Cellular Component: plant-type cell wall (GO:0009505);; Cellular Component: plasmodesma (GO:0009506);; Biological Process: cellular response to phosphate star…	--	--	Carbohydrate transport and metabolism	Calcineurin-like phosphoesterase;; Purple acid Phosphatase, N-terminal domain;; Iron/zinc purple acid phosphatase-like protein C	Purple acid phosphatase 2 OS=Ipomoea batatas OX=4120 GN=PAP2 PE=1 SV=1	PREDICTED: purple acid phosphatase 5 [Cucumis sativus]
Csa6G504720	21.1981	34.223	0.654649	up	Secondary metabolites biosynthesis, transport and catabolism;; Defense mechanisms	Molecular Function: monooxygenase activity (GO:0004497);; Molecular Function: iron ion binding (GO:0005506);; Cellular Component: endoplasmic reticulum (GO:0005783);; Molecular Function: electron carrier activity (GO:0009055);; Biological Process: response to UV-B (GO:0010224);; Molecular Function: oxidoreductase activity, acting on paired donors, with incorporation or reduction of molecular oxyg…	K09755|0|csv:101205783|K09755 ferulate-5-hydroxylase [EC:1.14.-.-] | (RefSeq) cytochrome P450 84A1	Phenylpropanoid biosynthesis (ko00940)	Secondary metabolites biosynthesis, transport and catabolism	Cytochrome P450	Cytochrome P450 84A1 OS=Arabidopsis thaliana OX=3702 GN=CYP84A1 PE=1 SV=1	PREDICTED: cytochrome P450 84A1 [Cucumis sativus]
Csa6G505230	57.8088	31.287	-0.866845	down	--	--	--	--	--	B-box zinc finger	B-box zinc finger protein 18 OS=Arabidopsis thaliana OX=3702 GN=BBX18 PE=1 SV=2	PREDICTED: B-box zinc finger protein 18 isoform X1 [Cucumis sativus]
Csa6G507370	61.2751	18.717	-1.68076	down	Inorganic ion transport and metabolism	Molecular Function: protein binding (GO:0005515);; Biological Process: aging (GO:0007568);; Biological Process: response to sucrose (GO:0009744);; Biological Process: response to fructose (GO:0009750);;	--	--	Inorganic ion transport and metabolism	Rhodanese-like domain	Rhodanese-like domain-containing protein 15, chloroplastic OS=Arabidopsis thaliana OX=3702 GN=STR15 PE=2 SV=1	PREDICTED: thiosulfate sulfurtransferase 16, chloroplastic [Cucumis sativus]
Csa6G514890	5.8476	3.05287	-0.915645	down	Carbohydrate transport and metabolism;; Lipid transport and metabolism	Cellular Component: cell wall (GO:0005618);; Biological Process: metabolic process (GO:0008152);; Cellular Component: membrane (GO:0016020);; Molecular Function: hydrolase activity, acting on ester bonds (GO:0016788);; Biological Process: pectin metabolic process (GO:0045488);; Biological Process: cell wall organization (GO:0071555);; Cellular Component: cell periphery (GO:0071944);;	K01051|0|csv:101216377|K01051 pectinesterase [EC:3.1.1.11] | (RefSeq) pectinesterase	Pentose and glucuronate interconversions (ko00040);; Starch and sucrose metabolism (ko00500)	--	Pectinesterase;; Plant invertase/pectin methylesterase inhibitor	Pectinesterase/pectinesterase inhibitor OS=Ficus pumila var. awkeotsang OX=204231 PE=1 SV=1	PREDICTED: pectinesterase [Cucumis sativus]
Csa6G516590	14.246	21.3298	0.65417	up	Signal transduction mechanisms	Molecular Function: protein kinase activity (GO:0004672);; Biological Process: cellular process (GO:0009987);; Biological Process: single-organism process (GO:0044699);; Biological Process: response to stimulus (GO:0050896);;	--	--	--	Salt stress response/antifungal;; Protein kinase domain;; Protein tyrosine kinase	Cysteine-rich receptor-like protein kinase 8 OS=Arabidopsis thaliana OX=3702 GN=CRK8 PE=3 SV=2	hypothetical protein Csa_6G516590 [Cucumis sativus]
Csa6G520430	3.11118	1.47611	-1.08313	down	Posttranslational modification, protein turnover, chaperones	Molecular Function: serine-type endopeptidase activity (GO:0004252);; Cellular Component: extracellular region (GO:0005576);; Cellular Component: cell wall (GO:0005618);; Biological Process: proteolysis (GO:0006508);; Cellular Component: cytoplasmic vesicle (GO:0016023);; Molecular Function: oxidoreductase activity (GO:0016491);;	--	--	--	Subtilase family;; Peptidase inhibitor I9;; PA domain	Subtilisin-like protease SBT5.6 OS=Arabidopsis thaliana OX=3702 GN=SBT5.6 PE=2 SV=1	PREDICTED: subtilisin-like protease SBT5.3 [Cucumis sativus]
Csa6G522680	1350.66	818.754	-0.704012	down	--	Cellular Component: mitochondrion (GO:0005739);; Cellular Component: photosystem I (GO:0009522);; Cellular Component: photosystem II (GO:0009523);; Cellular Component: chloroplast thylakoid membrane (GO:0009535);; Biological Process: response to blue light (GO:0009637);; Biological Process: photosynthesis, light harvesting (GO:0009765);; Cellular Component: chloroplast envelope (GO:0009941);; Bio…	K08912|0|csv:101221671|K08912 light-harvesting complex II chlorophyll a/b binding protein 1 | (RefSeq) CAB, LHCP; chlorophyll a-b binding protein of LHCII type I, chloroplastic	Photosynthesis - antenna proteins (ko00196)	--	Chlorophyll A-B binding protein	Chlorophyll a-b binding protein of LHCII type I, chloroplastic (Fragment) OS=Cucumis sativus OX=3659 PE=2 SV=1	PREDICTED: chlorophyll a-b binding protein of LHCII type I, chloroplastic [Cucumis sativus]
Csa6G522760	26.8111	41.3279	0.661193	up	Energy production and conversion	Molecular Function: catalytic activity (GO:0003824);; Biological Process: metabolic process (GO:0008152);; Cellular Component: plastid (GO:0009536);; Molecular Function: oxidoreductase activity, acting on the CH-OH group of donors, NAD or NADP as acceptor (GO:0016616);; Molecular Function: coenzyme binding (GO:0050662);; Biological Process: oxidation-reduction process (GO:0055114);;	--	--	--	Protein of unknown function (DUF561)	Uncharacterized protein ycf23 OS=Pyropia yezoensis OX=2788 GN=ycf23 PE=3 SV=1	PREDICTED: uncharacterized protein ycf23-like [Cucumis sativus]
Csa6G526300	67.5312	32.9203	-1.01413	down	--	Biological Process: mRNA splicing, via spliceosome (GO:0000398);; Biological Process: RNA methylation (GO:0001510);; Biological Process: regionalization (GO:0003002);; Molecular Function: transcription factor activity, sequence-specific DNA binding (GO:0003700);; Molecular Function: RNA binding (GO:0003723);; Cellular Component: nucleolus (GO:0005730);; Cellular Component: small nucleolar ribonuc…	K11086|1.03516e-85|csv:101207463|K11086 small nuclear ribonucleoprotein B and B' | (RefSeq) small nuclear ribonucleoprotein-associated protein B'	Spliceosome (ko03040)	Transcription	LSM domain	Sm-like protein LSM3B OS=Arabidopsis thaliana OX=3702 GN=LSM3B PE=1 SV=1	PREDICTED: small nuclear ribonucleoprotein-associated protein B&apos; [Cucumis sativus]
Csa7G006260	4.35083	7.18612	0.745674	up	--	Molecular Function: nucleotide binding (GO:0000166);; Cellular Component: microtubule associated complex (GO:0005875);; Cellular Component: plasma membrane (GO:0005886);; Biological Process: microtubule-based process (GO:0007017);;	K11498|0|csv:101213783|K11498 centromeric protein E | (RefSeq) kinesin-like protein NACK1	--	Cytoskeleton	Kinesin motor domain;; Domain of unknown function (DUF3490);; Microtubule binding	Kinesin-like protein KIN-7E OS=Arabidopsis thaliana OX=3702 GN=KIN7E PE=2 SV=1	hypothetical protein Csa_7G006260 [Cucumis sativus]
Csa7G012940	91.577	44.9553	-1.00519	down	Energy production and conversion;; Coenzyme transport and metabolism;; General function prediction only	Cellular Component: peroxisome (GO:0005777);; Biological Process: rRNA processing (GO:0006364);; Molecular Function: poly(U) RNA binding (GO:0008266);; Molecular Function: glycerate dehydrogenase activity (GO:0008465);; Cellular Component: chloroplast (GO:0009507);; Biological Process: response to blue light (GO:0009637);; Biological Process: plastid organization (GO:0009657);; Biological Process…	K15893|0|csv:101209132|K15893 hydroxypyruvate reductase 1 | (RefSeq) GDH, HPR, hpr-A; glycerate dehydrogenase-like	Glycine, serine and threonine metabolism (ko00260);; Glyoxylate and dicarboxylate metabolism (ko00630);; Carbon metabolism (ko01200)	Energy production and conversion	D-isomer specific 2-hydroxyacid dehydrogenase, NAD binding domain;; D-isomer specific 2-hydroxyacid dehydrogenase, catalytic domain	Glycerate dehydrogenase OS=Cucumis sativus OX=3659 GN=HPR-A PE=2 SV=1	PREDICTED: glycerate dehydrogenase isoform X1 [Cucumis sativus]
Csa7G014500	2.73386	4.72366	0.817592	up	Coenzyme transport and metabolism;; Energy production and conversion	Molecular Function: monooxygenase activity (GO:0004497);; Cellular Component: mitochondrion (GO:0005739);; Biological Process: toxin catabolic process (GO:0009407);; Biological Process: response to bacterium (GO:0009617);; Biological Process: response to cyclopentenone (GO:0010583);; Biological Process: innate immune response (GO:0045087);; Biological Process: defense response to fungus (GO:00508…	--	--	Energy production and conversion;; General function prediction only	FAD binding domain;; Lycopene cyclase protein;; NAD(P)-binding Rossmann-like domain	Monooxygenase 2 OS=Arabidopsis thaliana OX=3702 GN=MO2 PE=2 SV=1	PREDICTED: zeaxanthin epoxidase, chloroplastic [Cucumis sativus]
Csa7G024030	2.52096	5.48105	1.15167	up	--	Cellular Component: cytosol (GO:0005829);; Biological Process: vesicle docking involved in exocytosis (GO:0006904);; Molecular Function: protein transporter activity (GO:0008565);; Biological Process: protein secretion (GO:0009306);; Biological Process: gravitropism (GO:0009630);;	K19998|0|csv:101216894|K19998 sec1 family domain-containing protein 1 | (RefSeq) SEC1 family transport protein SLY1-like	--	Intracellular trafficking, secretion, and vesicular transport	Sec1 family	SEC1 family transport protein SLY1 OS=Arabidopsis thaliana OX=3702 GN=SLY1 PE=1 SV=1	PREDICTED: SEC1 family transport protein SLY1-like isoform X1 [Cucumis sativus]
Csa7G025740	14.1278	8.06609	-0.77388	down	--	Cellular Component: mitochondrial inner membrane (GO:0005743);; Biological Process: transport (GO:0006810);; Biological Process: response to salt stress (GO:0009651);; Cellular Component: integral component of membrane (GO:0016021);;	K15102|0|csv:101219895|K15102 solute carrier family 25 (mitochondrial phosphate transporter), member 3 | (RefSeq) mitochondrial phosphate carrier protein 1, mitochondrial	--	Energy production and conversion	Mitochondrial carrier protein	Mitochondrial phosphate carrier protein 1, mitochondrial OS=Arabidopsis thaliana OX=3702 GN=MPT1 PE=2 SV=1	PREDICTED: mitochondrial phosphate carrier protein 1, mitochondrial [Cucumis sativus]
Csa7G031690	2.5235	4.34941	0.77536	up	--	--	K07199|0|csv:101213924|K07199 5'-AMP-activated protein kinase, regulatory beta subunit | (RefSeq) SNF1-related protein kinase regulatory subunit beta-2-like	--	Carbohydrate transport and metabolism	Glycogen recognition site of AMP-activated protein kinase;; 5'-AMP-activated protein kinase beta subunit, interaction domain	SNF1-related protein kinase regulatory subunit beta-2 OS=Arabidopsis thaliana OX=3702 GN=KINB2 PE=1 SV=1	PREDICTED: SNF1-related protein kinase regulatory subunit beta-2-like isoform X1 [Cucumis sativus]
Csa7G047430	0.937433	2.18645	1.23924	up	--	Cellular Component: mitochondrion (GO:0005739);;	--	--	General function prediction only	PPR repeat;; PPR repeat family;; Pentatricopeptide repeat domain;; Pentacotripeptide-repeat region of PRORP;; PPR repeat	Pentatricopeptide repeat-containing protein At2g20710, mitochondrial OS=Arabidopsis thaliana OX=3702 GN=At2g20710 PE=2 SV=1	hypothetical protein Csa_7G047430 [Cucumis sativus]
Csa7G048110	65.4391	37.1807	-0.796315	down	Energy production and conversion	Cellular Component: cytosol (GO:0005829);; Biological Process: tricarboxylic acid cycle (GO:0006099);; Biological Process: iron ion transport (GO:0006826);; Molecular Function: phosphoenolpyruvate carboxylase activity (GO:0008964);; Biological Process: cellular response to iron ion starvation (GO:0010106);; Biological Process: response to nitrate (GO:0010167);; Biological Process: nitrate transpo…	K01595|0|csv:101208202|K01595 phosphoenolpyruvate carboxylase [EC:4.1.1.31] | (RefSeq) PPC2, pepc2; phosphoenolpyruvate carboxylase 2-like	Pyruvate metabolism (ko00620);; Carbon fixation in photosynthetic organisms (ko00710);; Carbon metabolism (ko01200)	--	Phosphoenolpyruvate carboxylase	Phosphoenolpyruvate carboxylase 2 OS=Flaveria trinervia OX=4227 GN=PPCC PE=1 SV=1	phosphoenolpyruvate carboxylase 2-like [Cucumis sativus]
Csa7G049210	89.2811	54.7487	-0.690608	down	Posttranslational modification, protein turnover, chaperones	Molecular Function: metalloendopeptidase activity (GO:0004222);; Molecular Function: ATP binding (GO:0005524);; Biological Process: proteolysis (GO:0006508);; Molecular Function: zinc ion binding (GO:0008270);; Molecular Function: microtubule-severing ATPase activity (GO:0008568);; Cellular Component: chloroplast thylakoid membrane (GO:0009535);; Cellular Component: chloroplast envelope (GO:00099…	K03798|0|csv:101210163|K03798 cell division protease FtsH [EC:3.4.24.-] | (RefSeq) ATP-dependent zinc metalloprotease FTSH 2, chloroplastic	--	Posttranslational modification, protein turnover, chaperones	Peptidase family M41;; ATPase family associated with various cellular activities (AAA);; TIP49 C-terminus;; AAA domain (dynein-related subfamily);; Holliday junction DNA helicase ruvB N-terminus	ATP-dependent zinc metalloprotease FTSH 2, chloroplastic OS=Oryza sativa subsp. japonica OX=39947 GN=FTSH2 PE=3 SV=1	hypothetical protein Csa_7G049210 [Cucumis sativus]
Csa7G060170	0.113893	19.0938	7.29969	up	Cell wall/membrane/envelope biogenesis	--	--	--	General function prediction only	Kelch motif;; Kelch motif;; Kelch motif;; Galactose oxidase, central domain;; F-box domain;; Galactose oxidase, central domain;; F-box-like	F-box/kelch-repeat protein At1g22040 OS=Arabidopsis thaliana OX=3702 GN=At1g22040 PE=2 SV=1	PREDICTED: F-box/kelch-repeat protein At1g22040 [Cucumis sativus]
Csa7G062920	2.01719	1.0437	-0.888969	down	--	Biological Process: metabolic process (GO:0008152);; Molecular Function: UDP-glucosyltransferase activity (GO:0035251);;	--	--	Carbohydrate transport and metabolism;; Energy production and conversion	--	7-deoxyloganetin glucosyltransferase OS=Gardenia jasminoides OX=114476 GN=UGT85A24 PE=1 SV=1	hypothetical protein Csa_7G062920 [Cucumis sativus]
Csa7G063920	1.36783	0.531149	-1.29729	down	--	Molecular Function: transferase activity, transferring glycosyl groups (GO:0016757);; Molecular Function: UDP-glucosyltransferase activity (GO:0035251);;	--	--	Carbohydrate transport and metabolism;; Energy production and conversion	--	7-deoxyloganetin glucosyltransferase OS=Gardenia jasminoides OX=114476 GN=UGT85A24 PE=1 SV=1	hypothetical protein Csa_7G063920 [Cucumis sativus]
Csa7G063950	11.0918	7.15643	-0.600824	down	--	Molecular Function: UDP-glucosyltransferase activity (GO:0035251);;	--	--	Carbohydrate transport and metabolism;; Energy production and conversion	--	7-deoxyloganetin glucosyltransferase OS=Gardenia jasminoides OX=114476 GN=UGT85A24 PE=1 SV=1	hypothetical protein Csa_7G063950 [Cucumis sativus]
Csa7G063960	5.45486	2.88223	-0.662186	down	--	Biological Process: metabolic process (GO:0008152);; Molecular Function: trans-zeatin O-beta-D-glucosyltransferase activity (GO:0050403);; Molecular Function: cis-zeatin O-beta-D-glucosyltransferase activity (GO:0050502);;	--	--	Carbohydrate transport and metabolism;; Energy production and conversion	--	7-deoxyloganetin glucosyltransferase OS=Gardenia jasminoides OX=114476 GN=UGT85A24 PE=1 SV=1	hypothetical protein Csa_7G063960 [Cucumis sativus]
Csa7G067510	18.5994	11.5265	-0.668931	down	Inorganic ion transport and metabolism	Molecular Function: nucleotide binding (GO:0000166);; Cellular Component: plasma membrane (GO:0005886);; Cellular Component: chloroplast (GO:0009507);; Biological Process: regulation of proton transport (GO:0010155);; Molecular Function: potassium:proton antiporter activity (GO:0015386);; Cellular Component: integral component of membrane (GO:0016021);; Molecular Function: peptide-methionine (R)-…	--	--	Inorganic ion transport and metabolism	Sodium/hydrogen exchanger family;; TrkA-N domain	K(+) efflux antiporter 3, chloroplastic OS=Arabidopsis thaliana OX=3702 GN=KEA3 PE=1 SV=2	PREDICTED: K(+) efflux antiporter 3, chloroplastic [Cucumis sativus]
Csa7G068630	71.3502	113.721	0.692669	up	--	Cellular Component: chloroplast envelope (GO:0009941);;	--	--	--	PB1 domain	--	PREDICTED: protein transport protein sec31 [Cucumis sativus]
Csa7G070790	13.9666	11.228	-0.89687	down	Translation, ribosomal structure and biogenesis	Biological Process: rRNA processing (GO:0006364);; Biological Process: ubiquinone biosynthetic process (GO:0006744);; Molecular Function: methyltransferase activity (GO:0008168);; Cellular Component: chloroplast (GO:0009507);; Biological Process: methylation (GO:0032259);;	K09761|0|csv:101213733|K09761 16S rRNA (uracil1498-N3)-methyltransferase [EC:2.1.1.193] | (RefSeq) uncharacterized LOC101213733	--	--	RNA methyltransferase	--	PREDICTED: uncharacterized protein LOC101213733 [Cucumis sativus]
Csa7G070800	27.2099	46.5686	0.632105	up	--	Cellular Component: nucleus (GO:0005634);; Cellular Component: plasma membrane (GO:0005886);; Biological Process: response to high light intensity (GO:0009644);; Molecular Function: magnesium ion transmembrane transporter activity (GO:0015095);; Biological Process: magnesium ion transport (GO:0015693);; Biological Process: response to hydrogen peroxide (GO:0042542);; Biological Process: transmemb…	--	--	Inorganic ion transport and metabolism	CorA-like Mg2+ transporter protein	Magnesium transporter MRS2-3 OS=Arabidopsis thaliana OX=3702 GN=MRS2-3 PE=2 SV=1	PREDICTED: magnesium transporter MRS2-3 isoform X1 [Cucumis sativus]
Csa7G072220	24.7589	8.08347	-1.59432	down	Carbohydrate transport and metabolism	Biological Process: metabolic process (GO:0008152);; Biological Process: response to abiotic stimulus (GO:0009628);; Molecular Function: transferase activity, transferring hexosyl groups (GO:0016758);; Molecular Function: UDP-glucosyltransferase activity (GO:0035251);;	--	--	Carbohydrate transport and metabolism;; Energy production and conversion	UDP-glucoronosyl and UDP-glucosyl transferase	Gallate 1-beta-glucosyltransferase OS=Quercus robur OX=38942 GN=UGT84A13 PE=1 SV=1	PREDICTED: putative UDP-glucose glucosyltransferase [Cucumis sativus]
Csa7G072720	9.1489	5.34583	-0.75457	down	Carbohydrate transport and metabolism	Biological Process: metabolic process (GO:0008152);; Biological Process: response to abiotic stimulus (GO:0009628);; Molecular Function: transferase activity, transferring hexosyl groups (GO:0016758);; Molecular Function: UDP-glucosyltransferase activity (GO:0035251);;	--	--	Carbohydrate transport and metabolism;; Energy production and conversion	UDP-glucoronosyl and UDP-glucosyl transferase	Gallate 1-beta-glucosyltransferase OS=Quercus robur OX=38942 GN=UGT84A13 PE=1 SV=1	PREDICTED: putative UDP-glucose glucosyltransferase [Cucumis sativus]
Csa7G072770	5.42587	1.04431	-2.33784	down	Posttranslational modification, protein turnover, chaperones	Biological Process: response to stress (GO:0006950);;	K13993|1.48704e-127|csv:101220889|K13993 HSP20 family protein | (RefSeq) 22.0 kDa heat shock protein-like	Protein processing in endoplasmic reticulum (ko04141)	Posttranslational modification, protein turnover, chaperones	Hsp20/alpha crystallin family	22.7 kDa class IV heat shock protein OS=Pisum sativum OX=3888 GN=HSP22.7 PE=2 SV=1	PREDICTED: 22.0 kDa heat shock protein-like [Cucumis sativus]
Csa7G072850	10.5497	16.34	0.587436	up	Amino acid transport and metabolism	Cellular Component: cell wall (GO:0005618);; Cellular Component: endoplasmic reticulum (GO:0005783);; Cellular Component: Golgi apparatus (GO:0005794);; Cellular Component: chloroplast (GO:0009507);; Biological Process: response to salt stress (GO:0009651);; Cellular Component: cytoplasmic vesicle (GO:0016023);;	--	--	--	Putative cyclase	--	PREDICTED: uncharacterized protein LOC101221604 [Cucumis sativus]
Csa7G073620	12.4415	18.5486	0.621669	up	--	--	--	--	--	--	--	PREDICTED: uncharacterized protein LOC101204925 isoform X1 [Cucumis sativus]
Csa7G075620	6.4246	2.65982	-1.24815	down	--	Molecular Function: binding (GO:0005488);; Molecular Function: protein binding (GO:0005515);; Cellular Component: integral component of chloroplast outer membrane (GO:0031359);; Biological Process: plastid fission (GO:0043572);;	--	--	--	--	Plastid division protein PDV2 OS=Arabidopsis thaliana OX=3702 GN=PDV2 PE=1 SV=1	PREDICTED: plastid division protein PDV2 [Cucumis sativus]
Csa7G075630	15.5645	7.13323	-1.05881	down	General function prediction only	Cellular Component: chloroplast thylakoid membrane (GO:0009535);; Cellular Component: chloroplast envelope (GO:0009941);; Biological Process: cellular metabolic process (GO:0044237);; Cellular Component: chloroplast part (GO:0044434);;	--	--	Carbohydrate transport and metabolism	NAD(P)H-binding;; NmrA-like family;; 3-beta hydroxysteroid dehydrogenase/isomerase family;; NAD dependent epimerase/dehydratase family	Protein TIC 62, chloroplastic OS=Pisum sativum OX=3888 GN=TIC62 PE=1 SV=2	PREDICTED: protein TIC 62, chloroplastic [Cucumis sativus]
Csa7G129380	4.47809	2.33679	-0.918526	down	Signal transduction mechanisms	Cellular Component: membrane (GO:0016020);; Cellular Component: integral component of membrane (GO:0016021);; Molecular Function: transferase activity, transferring glycosyl groups (GO:0016757);; Molecular Function: cellulose synthase (UDP-forming) activity (GO:0016760);; Biological Process: cellulose biosynthetic process (GO:0030244);;	--	--	--	Cellulose synthase	Cellulose synthase-like protein E6 OS=Oryza sativa subsp. japonica OX=39947 GN=CSLE6 PE=2 SV=1	PREDICTED: cellulose synthase-like protein E6 [Cucumis sativus]
Csa7G195260	6.51455	1.96014	-1.452	down	Carbohydrate transport and metabolism	Biological Process: maltose metabolic process (GO:0000023);; Biological Process: response to hypoxia (GO:0001666);; Molecular Function: fructose-bisphosphate aldolase activity (GO:0004332);; Biological Process: glycolytic process (GO:0006096);; Biological Process: pentose-phosphate shunt (GO:0006098);; Cellular Component: chloroplast (GO:0009507);; Biological Process: anthocyanin-containing compo…	K01623|0|csv:101219476|K01623 fructose-bisphosphate aldolase, class I [EC:4.1.2.13] | (RefSeq) fructose-bisphosphate aldolase, cytoplasmic isozyme 1	Glycolysis / Gluconeogenesis (ko00010);; Pentose phosphate pathway (ko00030);; Fructose and mannose metabolism (ko00051);; Carbon fixation in photosynthetic organisms (ko00710);; Carbon metabolism (ko01200);; Biosynthesis of amino acids (ko01230)	Carbohydrate transport and metabolism	Fructose-bisphosphate aldolase class-I	Fructose-bisphosphate aldolase, cytoplasmic isozyme 1 OS=Pisum sativum OX=3888 PE=2 SV=1	PREDICTED: fructose-bisphosphate aldolase, cytoplasmic isozyme 1 [Cucumis sativus]
Csa7G219200	122.373	68.9743	-0.80564	down	Nucleotide transport and metabolism	Molecular Function: mannose-1-phosphate guanylyltransferase (GDP) activity (GO:0008928);; Biological Process: response to heat (GO:0009408);; Biological Process: response to jasmonic acid (GO:0009753);; Biological Process: response to ozone (GO:0010193);; Molecular Function: GDP-galactose:mannose-1-phosphate guanylyltransferase activity (GO:0010471);; Molecular Function: GDP-galactose:glucose-1-p…	K14190|0|csv:101205337|K14190 GDP-L-galactose phosphorylase [EC:2.7.7.69] | (RefSeq) GDP-L-galactose phosphorylase 1	Ascorbate and aldarate metabolism (ko00053)	General function prediction only	--	GDP-L-galactose phosphorylase 1 OS=Arabidopsis thaliana OX=3702 GN=VTC2 PE=1 SV=1	PREDICTED: GDP-L-galactose phosphorylase 1 [Cucumis sativus]
Csa7G224380	8.92824	59.7752	2.76032	up	--	Molecular Function: nucleic acid binding (GO:0003676);; Cellular Component: intracellular part (GO:0044424);;	K15191|7.85625e-52|csv:101207485|K15191 La-related protein 7 | (RefSeq) la-related protein 6B	--	General function prediction only	--	La-related protein 6B OS=Arabidopsis thaliana OX=3702 GN=LARP6B PE=1 SV=2	hypothetical protein Csa_7G224380 [Cucumis sativus]
Csa7G253780	2.35909	1.25865	-0.879827	down	Carbohydrate transport and metabolism	Molecular Function: galactose transmembrane transporter activity (GO:0005354);; Molecular Function: glucose transmembrane transporter activity (GO:0005355);; Molecular Function: myo-inositol transmembrane transporter activity (GO:0005365);; Cellular Component: plasma membrane (GO:0005886);; Molecular Function: D-xylose transmembrane transporter activity (GO:0015148);; Molecular Function: glycerol…	--	--	General function prediction only	Sugar (and other) transporter;; Major Facilitator Superfamily	Polyol transporter 5 OS=Arabidopsis thaliana OX=3702 GN=PLT5 PE=1 SV=2	PREDICTED: polyol transporter 5-like [Cucumis sativus]
Csa7G322060	4.76776	7.9833	0.76623	up	General function prediction only	Biological Process: response to hypoxia (GO:0001666);; Molecular Function: alcohol dehydrogenase (NAD) activity (GO:0004022);; Cellular Component: cytosol (GO:0005829);; Cellular Component: plasma membrane (GO:0005886);; Molecular Function: zinc ion binding (GO:0008270);; Biological Process: response to salt stress (GO:0009651);; Biological Process: response to cadmium ion (GO:0046686);; Molecula…	K18857|0|csv:101206036|K18857 alcohol dehydrogenase class-P [EC:1.1.1.1] | (RefSeq) alcohol dehydrogenase class-P	Glycolysis / Gluconeogenesis (ko00010);; Fatty acid degradation (ko00071);; Tyrosine metabolism (ko00350);; alpha-Linolenic acid metabolism (ko00592)	Secondary metabolites biosynthesis, transport and catabolism	Zinc-binding dehydrogenase;; Alcohol dehydrogenase GroES-like domain	Alcohol dehydrogenase 1 OS=Petunia hybrida OX=4102 GN=ADH1 PE=1 SV=1	PREDICTED: alcohol dehydrogenase class-P [Cucumis sativus]
Csa7G322600	258.872	130.14	-1.04566	down	--	Biological Process: single-organism process (GO:0044699);;	--	--	--	Extensin-like region	--	--
Csa7G336480	887.232	1541.61	0.823184	up	--	--	--	--	--	--	--	--
Csa7G372320	1.34477	0.502135	-1.39419	down	--	Molecular Function: actin binding (GO:0003779);; Molecular Function: calcium ion binding (GO:0005509);; Cellular Component: cytoplasm (GO:0005737);; Biological Process: actin filament-based movement (GO:0030048);; Biological Process: Golgi localization (GO:0051645);; Biological Process: mitochondrion localization (GO:0051646);; Biological Process: peroxisome localization (GO:0060151);;	K17275|0|csv:101205381|K17275 plastin-1 | (RefSeq) fimbrin-2	--	Cytoskeleton	Calponin homology (CH) domain	Fimbrin-2 OS=Arabidopsis thaliana OX=3702 GN=FIM2 PE=2 SV=1	hypothetical protein Csa_7G372320 [Cucumis sativus]
Csa7G392430	0.204439	5.9377	4.80494	up	--	--	--	--	--	Plant organelle RNA recognition domain	Protein WHAT&apos;S THIS FACTOR 1 homolog OS=Arabidopsis thaliana OX=3702 GN=At4g01037 PE=3 SV=1	PREDICTED: protein ROOT PRIMORDIUM DEFECTIVE 1 [Cucumis sativus]
Csa7G392940	1.18973	3.67032	1.63524	up	Translation, ribosomal structure and biogenesis	Molecular Function: transferase activity, transferring alkyl or aryl (other than methyl) groups (GO:0016765);; Cellular Component: intracellular membrane-bounded organelle (GO:0043231);; Biological Process: cellular macromolecule metabolic process (GO:0044260);; Biological Process: single-organism cellular process (GO:0044763);; Biological Process: obsolete cellular process involved in reproducti…	K10760|0|csv:101217256|K10760 adenylate dimethylallyltransferase (cytokinin synthase) [EC:2.5.1.27 2.5.1.112] | (RefSeq) adenylate isopentenyltransferase 3, chloroplastic	Zeatin biosynthesis (ko00908)	Translation, ribosomal structure and biogenesis	IPP transferase;; Isopentenyl transferase	Adenylate isopentenyltransferase 3, chloroplastic OS=Arabidopsis thaliana OX=3702 GN=IPT3 PE=1 SV=1	PREDICTED: adenylate isopentenyltransferase 3, chloroplastic [Cucumis sativus]
Csa7G407590	58.0292	35.4145	-0.689898	down	--	Cellular Component: nucleus (GO:0005634);; Cellular Component: vacuole (GO:0005773);; Biological Process: protein folding (GO:0006457);; Biological Process: response to stress (GO:0006950);;	--	--	--	Tetratricopeptide repeat	--	PREDICTED: uncharacterized protein LOC101222380 [Cucumis sativus]
Csa7G428120	86.1114	51.2203	-0.729272	down	Secondary metabolites biosynthesis, transport and catabolism	Cellular Component: vacuole (GO:0005773);; Cellular Component: plasma membrane (GO:0005886);; Biological Process: response to water deprivation (GO:0009414);; Biological Process: carotene catabolic process (GO:0016121);; Biological Process: xanthophyll catabolic process (GO:0016124);; Molecular Function: oxidoreductase activity, acting on single donors with incorporation of molecular oxygen, inco…	K11159|0|csv:101207315|K11159 carotenoid cleavage dioxygenase | (RefSeq) carotenoid 9,10(9',10')-cleavage dioxygenase 1	--	Secondary metabolites biosynthesis, transport and catabolism	Retinal pigment epithelial membrane protein	Carotenoid 9,10(9&apos;,10&apos;)-cleavage dioxygenase 1 OS=Pisum sativum OX=3888 GN=CCD1 PE=2 SV=1	PREDICTED: carotenoid 9,10(9&apos;,10&apos;)-cleavage dioxygenase 1 isoform X1 [Cucumis sativus]
Csa7G432320	0.244144	0.667111	1.03781	up	Transcription	Biological Process: cellular process (GO:0009987);;	--	--	General function prediction only	Leucine rich repeat;; Leucine Rich repeats (2 copies);; Leucine Rich Repeat;; Leucine Rich repeat;; Leucine rich repeat N-terminal domain	Receptor-like protein 13 OS=Arabidopsis thaliana OX=3702 GN=RLP13 PE=3 SV=1	hypothetical protein Csa_7G432320 [Cucumis sativus]
Csa7G433930	16.8985	25.6217	0.621984	up	Inorganic ion transport and metabolism	Biological Process: sulfate transport (GO:0008272);; Cellular Component: plant-type vacuole membrane (GO:0009705);; Molecular Function: molybdate ion transmembrane transporter activity (GO:0015098);; Molecular Function: sulfate transmembrane transporter activity (GO:0015116);; Cellular Component: integral component of membrane (GO:0016021);; Biological Process: molybdate ion export from vacuole (…	--	--	--	Molybdate transporter of MFS superfamily	Molybdate transporter 2 OS=Arabidopsis thaliana OX=3702 GN=MOT2 PE=1 SV=2	PREDICTED: molybdate transporter 2 [Cucumis sativus]
Csa7G446940	19.4706	29.9607	0.644447	up	--	Biological Process: microtubule cytoskeleton organization (GO:0000226);; Molecular Function: microtubule motor activity (GO:0003777);; Molecular Function: Rho guanyl-nucleotide exchange factor activity (GO:0005089);; Cellular Component: nucleus (GO:0005634);; Cellular Component: cytoplasm (GO:0005737);; Cellular Component: microtubule associated complex (GO:0005875);; Biological Process: pollen t…	K10418|4.88094e-65|csv:105436203|K10418 dynein light chain LC8-type | (RefSeq) dynein light chain LC6, flagellar outer arm-like	--	Cytoskeleton	Dynein light chain type 1	Dynein 8 kDa light chain, flagellar outer arm OS=Chlamydomonas reinhardtii OX=3055 PE=1 SV=1	PREDICTED: dynein light chain LC6, flagellar outer arm-like [Cucumis sativus]
Csa7G447100	2.14035	0.847166	-1.26324	down	Carbohydrate transport and metabolism	Cellular Component: protein storage vacuole (GO:0000326);; Cellular Component: plasma membrane (GO:0005886);; Biological Process: water transport (GO:0006833);; Cellular Component: plant-type cell wall (GO:0009505);; Cellular Component: plant-type vacuole membrane (GO:0009705);; Cellular Component: chloroplast envelope (GO:0009941);; Molecular Function: methylammonium transmembrane transporter ac…	K09873|9.76291e-162|csv:101218611|K09873 aquaporin TIP | (RefSeq) aquaporin TIP2-1-like	--	Carbohydrate transport and metabolism	Major intrinsic protein	Aquaporin TIP2-1 OS=Arabidopsis thaliana OX=3702 GN=TIP2-1 PE=1 SV=2	PREDICTED: aquaporin TIP2-1-like [Cucumis sativus]
CsaUNG021710	36.8868	19.555	-0.888997	down	--	Molecular Function: protein serine/threonine kinase activity (GO:0004674);; Molecular Function: ATP binding (GO:0005524);; Biological Process: protein phosphorylation (GO:0006468);;	K17710|0|cmo:103501564|K17710 pentatricopeptide repeat domain-containing protein 1 | (RefSeq) pentatricopeptide repeat-containing protein At5g21222-like	--	General function prediction only	PPR repeat family;; PPR repeat;; PPR repeat;; Pentatricopeptide repeat domain;; Pentacotripeptide-repeat region of PRORP;; Mitochondrial ATPase expression;; Coatomer epsilon subunit	Pentatricopeptide repeat-containing protein At5g21222 OS=Arabidopsis thaliana OX=3702 GN=ATC401 PE=2 SV=1	PREDICTED: pentatricopeptide repeat-containing protein At5g21222-like [Cucumis melo]
Cucumis_sativus_newGene_1002	0.342082	1.39598	2.05794	up	--	--	--	--	General function prediction only	zinc-binding in reverse transcriptase	--	PREDICTED: LINE-1 retrotransposable element ORF2 protein [Cucumis melo]
Cucumis_sativus_newGene_1363	18.6366	3.49245	-2.38969	down	--	Molecular Function: oxidoreductase activity, acting on single donors with incorporation of molecular oxygen, incorporation of two atoms of oxygen (GO:0016702);; Biological Process: oxylipin biosynthetic process (GO:0031408);; Molecular Function: metal ion binding (GO:0046872);; Biological Process: oxidation-reduction process (GO:0055114);;	K15718|0|csv:101222652|K15718 linoleate 9S-lipoxygenase [EC:1.13.11.58] | (RefSeq) probable linoleate 9S-lipoxygenase 5	Linoleic acid metabolism (ko00591)	--	Lipoxygenase;; PLAT/LH2 domain	Probable linoleate 9S-lipoxygenase 5 OS=Solanum tuberosum OX=4113 GN=LOX1.5 PE=2 SV=1	PREDICTED: probable linoleate 9S-lipoxygenase 5 [Cucumis sativus]
Cucumis_sativus_newGene_1534	1.84871	1.15093	-0.755121	down	--	Molecular Function: nucleotide binding (GO:0000166);; Molecular Function: ion binding (GO:0043167);;	--	--	General function prediction only	Integrase core domain;; Domain of unknown function (DUF4219);; gag-polypeptide of LTR copia-type	Retrovirus-related Pol polyprotein from transposon TNT 1-94 OS=Nicotiana tabacum OX=4097 PE=2 SV=1	Retrovirus-related Pol polyprotein from transposon TNT 1-94 [Cajanus cajan]
Cucumis_sativus_newGene_1600	1.88516	2.83226	0.862224	up	Cell wall/membrane/envelope biogenesis	Molecular Function: 3-beta-hydroxy-delta5-steroid dehydrogenase activity (GO:0003854);; Biological Process: steroid biosynthetic process (GO:0006694);; Molecular Function: coenzyme binding (GO:0050662);; Biological Process: oxidation-reduction process (GO:0055114);;	--	--	Defense mechanisms	NAD dependent epimerase/dehydratase family;; 3-beta hydroxysteroid dehydrogenase/isomerase family;; NmrA-like family;; NAD(P)H-binding;; Male sterility protein	Vestitone reductase OS=Medicago sativa OX=3879 PE=1 SV=1	PREDICTED: vestitone reductase-like [Cucumis sativus]
Cucumis_sativus_newGene_1699	3.39662	1.66169	-0.994428	down	--	Cellular Component: nucleosome (GO:0000786);; Molecular Function: DNA binding (GO:0003677);; Cellular Component: nucleus (GO:0005634);; Molecular Function: protein heterodimerization activity (GO:0046982);;	K11253|9.09956e-20|brp:103854530|K11253 histone H3 | (RefSeq) histone H3.2-like	--	Chromatin structure and dynamics	--	Histone H3.2 OS=Nicotiana tabacum OX=4097 GN=B34 PE=1 SV=1	hypothetical protein Csa_1G392600 [Cucumis sativus]
Cucumis_sativus_newGene_1734	0.02061	0.603617	4.7356	up	Mobilome: prophages, transposons	Molecular Function: hydrolase activity (GO:0016787);; Molecular Function: ion binding (GO:0043167);; Biological Process: primary metabolic process (GO:0044238);; Biological Process: organic substance metabolic process (GO:0071704);; Molecular Function: organic cyclic compound binding (GO:0097159);; Molecular Function: heterocyclic compound binding (GO:1901363);;	--	--	General function prediction only	Integrase core domain;; gag-polypeptide of LTR copia-type;; GAG-pre-integrase domain;; Zinc knuckle	Retrovirus-related Pol polyprotein from transposon TNT 1-94 OS=Nicotiana tabacum OX=4097 PE=2 SV=1	hypothetical protein [Vitis hybrid cultivar]
Cucumis_sativus_newGene_333	0.523541	1.12104	1.0861	up	--	--	--	--	General function prediction only	Integrase core domain	--	PREDICTED: uncharacterized protein LOC108991242 [Juglans regia]
Cucumis_sativus_newGene_436	3.46639	0.895789	-2.07118	down	--	--	--	--	--	--	--	--
Cucumis_sativus_newGene_453	1.89072	0.683967	-1.58953	down	--	--	--	--	--	Myb/SANT-like DNA-binding domain	--	retrotransposon protein [Cucumis melo subsp. melo]
Cucumis_sativus_newGene_53	46.6847	115.829	1.52164	up	Posttranslational modification, protein turnover, chaperones	Cellular Component: cytoplasm (GO:0005737);;	K08770|0|pxb:103935043|K08770 ubiquitin C | (RefSeq) polyubiquitin	--	Posttranslational modification, protein turnover, chaperones;; General function prediction only	Ubiquitin family;; Ubiquitin-2 like Rad60 SUMO-like;; Ubiquitin-like domain;; Ubiquitin-2 like Rad60 SUMO-like;; DUF2407 ubiquitin-like domain;; Telomere stability and silencing;; RNA methyltransferase;; Protein of unknown function (DUF2870);; Toluene-4-monooxygenase system protein B (TmoB);; Domain of Unknown Function with PDB structure (DUF3861);; ACT domain	Polyubiquitin 10 OS=Arabidopsis thaliana OX=3702 GN=UBQ10 PE=2 SV=2	polyubiquitin (ubq10) [Arabidopsis thaliana]
Cucumis_sativus_newGene_726	5.21606	3.62619	-0.64932	down	--	Molecular Function: organic cyclic compound binding (GO:0097159);; Molecular Function: heterocyclic compound binding (GO:1901363);;	--	--	General function prediction only	--	Polyadenylate-binding protein RBP47 OS=Nicotiana plumbaginifolia OX=4092 GN=RBP47 PE=1 SV=1	PREDICTED: uncharacterized protein LOC101217312 [Cucumis sativus]
Cucumis_sativus_newGene_9	9.05318	5.62426	-0.664907	down	--	Molecular Function: DNA binding (GO:0003677);;	K09422|1.41924e-121|csv:101214834|K09422 myb proto-oncogene protein, plant | (RefSeq) transcription factor MYB114-like	--	Transcription	Myb-like DNA-binding domain;; Myb-like DNA-binding domain	Transcription factor WER OS=Arabidopsis thaliana OX=3702 GN=WER PE=1 SV=1	PREDICTED: transcription factor MYB114-like [Cucumis melo]
Cucumis_sativus_newGene_964	0.96881	2.31118	1.15068	up	--	Cellular Component: integral component of membrane (GO:0016021);;	--	--	--	--	--	hypothetical protein Csa_3G251940 [Cucumis sativus]

## Sheet: Sheet3
The DEGs related to auxin signal with the same change trend during stage III and stage IV
	average value of FPKM				Database annotation
#ID	Wt-StageIV	Mu-StageIV	log2FoldChange	Regulated Direction	COG_class_annotation	GO_annotation	KEGG_annotation	KEGG_pathway_annotation	KOG_class_annotation	Pfam_annotation	Swiss_Prot_annotation	NR_annotation
Csa4G031000	7.54506	13.6078	0.871513	up	Lipid transport and metabolism	Molecular Function: nucleotide binding (GO:0000166);; Molecular Function: inositol-3-phosphate synthase activity (GO:0004512);; Cellular Component: cytoplasm (GO:0005737);; Biological Process: inositol biosynthetic process (GO:0006021);; Biological Process: phosphatidylserine biosynthetic process (GO:0006659);; Biological Process: response to heat (GO:0009408);; Biological Process: response to hi…	K01858|0|csv:101207441|K01858 myo-inositol-1-phosphate synthase [EC:5.5.1.4] | (RefSeq) inositol-3-phosphate synthase-like	Inositol phosphate metabolism (ko00562)	Lipid transport and metabolism	Myo-inositol-1-phosphate synthase;; Myo-inositol-1-phosphate synthase	Inositol-3-phosphate synthase OS=Sesamum indicum OX=4182 PE=2 SV=1	PREDICTED: inositol-3-phosphate synthase-like [Cucumis sativus]
Csa2G074190	7.96401	0.95951	-2.75537	down	Defense mechanisms	Biological Process: response to superoxide (GO:0000303);; Molecular Function: ATP binding (GO:0005524);; Cellular Component: plasma membrane (GO:0005886);; Biological Process: obsolete ATP catabolic process (GO:0006200);; Biological Process: ER to Golgi vesicle-mediated transport (GO:0006888);; Molecular Function: xenobiotic-transporting ATPase activity (GO:0008559);; Biological Process: toxin ca…	K05658|0|csv:101209574|K05658 ATP-binding cassette, subfamily B (MDR/TAP), member 1 [EC:3.6.3.44] | (RefSeq) ABC transporter B family member 4-like	ABC transporters (ko02010)	Secondary metabolites biosynthesis, transport and catabolism	ABC transporter transmembrane region;; ABC transporter;; RecF/RecN/SMC N terminal domain;; AAA ATPase domain;; P-loop containing region of AAA domain;; RsgA GTPase;; AAA domain;; Predicted ATPase of the ABC class;; Zeta toxin	ABC transporter B family member 21 OS=Arabidopsis thaliana OX=3702 GN=ABCB21 PE=1 SV=2	PREDICTED: ABC transporter B family member 4-like [Cucumis sativus]
Csa4G064650	87.4191	12.7161	-2.75396	down	Posttranslational modification, protein turnover, chaperones	Molecular Function: glutathione transferase activity (GO:0004364);; Molecular Function: lactoylglutathione lyase activity (GO:0004462);; Molecular Function: peroxidase activity (GO:0004601);; Cellular Component: cytoplasm (GO:0005737);; Biological Process: toxin catabolic process (GO:0009407);; Biological Process: auxin-activated signaling pathway (GO:0009734);; Biological Process: response to cy…	K00799|2.08189e-160|csv:101218562|K00799 glutathione S-transferase [EC:2.5.1.18] | (RefSeq) probable glutathione S-transferase parC	Glutathione metabolism (ko00480)	Posttranslational modification, protein turnover, chaperones	Glutathione S-transferase, N-terminal domain;; Glutathione S-transferase, N-terminal domain;; Glutathione S-transferase, N-terminal domain;; Glutathione S-transferase, C-terminal domain;; Glutathione S-transferase, C-terminal domain	Probable glutathione S-transferase parC OS=Nicotiana tabacum OX=4097 GN=PARC PE=2 SV=1	PREDICTED: probable glutathione S-transferase parC isoform X1 [Cucumis sativus]
The DEGs related to cytoskeleton with the same change trend during stage III and stage IV
	average value of FPKM				Database annotation
#ID	Wt-StageIV	Mu-StageIV	log2FoldChange	Regulated Direction	COG_class_annotation	GO_annotation	KEGG_annotation	KEGG_pathway_annotation	KOG_class_annotation	Pfam_annotation	Swiss_Prot_annotation	NR_annotation
Csa4G296280	96.4261	35.3316	-1.43879	down	Cell cycle control, cell division, chromosome partitioning;; Cytoskeleton	Molecular Function: chromatin binding (GO:0003682);; Molecular Function: binding (GO:0005488);; Molecular Function: Ran GTPase binding (GO:0008536);;	--	--	Function unknown	Regulator of chromosome condensation (RCC1) repeat;; Regulator of chromosome condensation (RCC1) repeat	Ultraviolet-B receptor UVR8 OS=Arabidopsis thaliana OX=3702 GN=UVR8 PE=1 SV=1	Cell cycle control, cell division, chromosome partitioning;; Cytoskeleton	molecular function: binding (GO:0005488)
Csa6G106800	14.862	7.83452	-0.89949	down	--	Molecular Function: calcium ion binding (GO:0005509);; Molecular Function: protein binding (GO:0005515);; Cellular Component: nucleus (GO:0005634);; Biological Process: trichome branching (GO:0010091);; Biological Process: hydrogen peroxide catabolic process (GO:0042744);;	K16465|6.21257e-85|csv:101208703|K16465 centrin-1 | (RefSeq) calcium-binding protein KIC	--	Cytoskeleton;; Cell cycle control, cell division, chromosome partitioning	EF-hand domain pair	Calcium-binding protein KIC OS=Arabidopsis thaliana OX=3702 GN=KIC PE=1 SV=2	Cell cycle control, cell division, chromosome partitioning;; Signal transduction mechanisms;; Cytoskeleton	molecular function: binding (GO:0005488);; cellular component: cell (GO:0005623);; cellular component: organelle (GO:0043226);; cellular component: cell part (GO:0044464);; biological process: cellular process (GO:0009987);; biological process: developmental process (GO:0032502);; biological process: single-organism process (GO:0044699);; biological process: cellular component organization or bio…
Csa1G569310	5.54218	2.62897	-1.04227	down	--	Cellular Component: cytoplasm (GO:0005737);;	--	--	Cell cycle control, cell division, chromosome partitioning;; Cytoskeleton	Translationally controlled tumour protein	Translationally-controlled tumor protein homolog OS=Elaeis guineensis var. tenera OX=51953 GN=TCTP PE=2 SV=1	Function unknown	cellular component: cell (GO:0005623);; cellular component: cell part (GO:0044464)
Csa3G167380	57.6312	4.78433	-3.55975	down	--	Molecular Function: calcium ion binding (GO:0005509);; Cellular Component: extracellular region (GO:0005576);; Cellular Component: cell wall (GO:0005618);; Cellular Component: cytosol (GO:0005829);; Biological Process: proteolysis (GO:0006508);; Molecular Function: cysteine-type peptidase activity (GO:0008234);; Biological Process: gibberellin biosynthetic process (GO:0009686);; Biological Proces…	K02183|2.44728e-106|csv:101212685|K02183 calmodulin | (RefSeq) calmodulin-A	Phosphatidylinositol signaling system (ko04070);; Plant-pathogen interaction (ko04626)	Signal transduction mechanisms	EF-hand domain pair;; EF hand;; EF hand;; EF-hand domain;; EF-hand domain pair	Calcium-binding protein CP1 OS=Arabidopsis thaliana OX=3702 GN=CP1 PE=2 SV=1	Cell cycle control, cell division, chromosome partitioning;; Signal transduction mechanisms;; Cytoskeleton	molecular function: binding (GO:0005488);; cellular component: extracellular region (GO:0005576);; cellular component: cell (GO:0005623);; cellular component: cell part (GO:0044464);; biological process: metabolic process (GO:0008152);; molecular function: catalytic activity (GO:0003824);; biological process: cellular process (GO:0009987);; biological process: single-organism process (GO:0044699)…
Csa4G664370	30.6305	8.90429	-1.76166	down	--	Molecular Function: mannose-6-phosphate isomerase activity (GO:0004476);; Cellular Component: cytosol (GO:0005829);; Cellular Component: plasma membrane (GO:0005886);; Biological Process: carbohydrate metabolic process (GO:0005975);; Biological Process: rRNA processing (GO:0006364);; Biological Process: response to light stimulus (GO:0009416);; Cellular Component: chloroplast (GO:0009507);; Biolo…	--	--	--	N-terminal C2 in EEIG1 and EHBP1 proteins	Protein PLASTID MOVEMENT IMPAIRED 1 OS=Arabidopsis thaliana OX=3702 GN=PMI1 PE=1 SV=1	Function unknown	molecular function: catalytic activity (GO:0003824);; cellular component: cell (GO:0005623);; cellular component: cell part (GO:0044464);; cellular component: membrane (GO:0016020);; biological process: metabolic process (GO:0008152);; biological process: cellular process (GO:0009987);; biological process: response to stimulus (GO:0050896);; cellular component: organelle (GO:0043226);; biological…
Csa2G406780	7.58732	3.90522	-0.933237	down	Signal transduction mechanisms	Biological Process: MAPK cascade (GO:0000165);; Biological Process: respiratory burst involved in defense response (GO:0002679);; Molecular Function: calcium ion binding (GO:0005509);; Biological Process: protein targeting to membrane (GO:0006612);; Biological Process: ethylene biosynthetic process (GO:0009693);; Biological Process: salicylic acid biosynthetic process (GO:0009697);; Biological Pr…	K13448|1.37373e-82|csv:101209761|K13448 calcium-binding protein CML | (RefSeq) calcium-binding protein CML38-like	Plant-pathogen interaction (ko04626)	Signal transduction mechanisms	EF-hand domain pair;; EF hand;; EF-hand domain pair;; EF-hand domain;; EF hand	Calcium-binding protein CML38 OS=Arabidopsis thaliana OX=3702 GN=CML38 PE=2 SV=1	Cell cycle control, cell division, chromosome partitioning;; Signal transduction mechanisms;; Cytoskeleton	biological process: metabolic process (GO:0008152);; biological process: cellular process (GO:0009987);; biological process: signaling (GO:0023052);; biological process: single-organism process (GO:0044699);; biological process: response to stimulus (GO:0050896);; biological process: biological regulation (GO:0065007);; biological process: immune system process (GO:0002376);; molecular function: …
Csa1G713670	3.72819	1.40745	-1.37883	down	--	Biological Process: cell morphogenesis (GO:0000902);; Biological Process: nuclear-transcribed mRNA catabolic process (GO:0000956);; Molecular Function: GTPase activity (GO:0003924);; Molecular Function: GTP binding (GO:0005525);; Cellular Component: nucleus (GO:0005634);; Cellular Component: endoplasmic reticulum membrane (GO:0005789);; Biological Process: carbohydrate metabolic process (GO:00059…	--	--	General function prediction only	Root hair defective 3 GTP-binding protein (RHD3)	Protein ROOT HAIR DEFECTIVE 3 homolog 2 OS=Arabidopsis thaliana OX=3702 GN=At5g45160 PE=2 SV=1	Cytoskeleton	biological process: cellular process (GO:0009987);; biological process: developmental process (GO:0032502);; biological process: single-organism process (GO:0044699);; biological process: cellular component organization or biogenesis (GO:0071840);; biological process: metabolic process (GO:0008152);; biological process: biological regulation (GO:0065007);; molecular function: catalytic activity (…
DEGs related to auxin signal that didn’t have change in expression level during stage III but change in stageIV
	average value of FPKM				Database annotation
#ID	Wt-StageIV	Mu-StageIV	log2FoldChange	Regulated Direction	COG_class_annotation	GO_annotation	KEGG_annotation	KEGG_pathway_annotation	KOG_class_annotation	Pfam_annotation	Swiss_Prot_annotation	NR_annotation
Csa5G598720	8.29125	4.63064	-0.819997	down	Defense mechanisms	Cellular Component: vacuolar membrane (GO:0005774);; Cellular Component: plasma membrane (GO:0005886);; Biological Process: drug transmembrane transport (GO:0006855);; Molecular Function: GTP diphosphokinase activity (GO:0008728);; Biological Process: response to water deprivation (GO:0009414);; Cellular Component: chloroplast (GO:0009507);; Biological Process: response to wounding (GO:0009611);;…	K03327|0|csv:101220883|K03327 multidrug resistance protein, MATE family | (RefSeq) protein TRANSPARENT TESTA 12	--	General function prediction only	MatE	Protein DETOXIFICATION 29 OS=Arabidopsis thaliana OX=3702 GN=DTX29 PE=1 SV=1	PREDICTED: protein TRANSPARENT TESTA 12 [Cucumis sativus]
Csa3G829160	19.9396	8.12379	-1.26932	down	--	Biological Process: protein targeting to membrane (GO:0006612);; Molecular Function: zinc ion binding (GO:0008270);; Biological Process: toxin catabolic process (GO:0009407);; Biological Process: response to water deprivation (GO:0009414);; Biological Process: response to wounding (GO:0009611);; Biological Process: response to ethylene (GO:0009723);; Biological Process: response to auxin (GO:0009…	--	--	General function prediction only	AN1-like Zinc finger	Zinc finger AN1 domain-containing stress-associated protein 12 OS=Arabidopsis thaliana OX=3702 GN=SAP12 PE=2 SV=2	PREDICTED: zinc finger AN1 domain-containing stress-associated protein 12 [Cucumis sativus]
Csa4G269120	1.31322	0.753356	-0.780498	down	Nucleotide transport and metabolism	Molecular Function: nucleic acid binding (GO:0003676);; Molecular Function: iron ion binding (GO:0005506);; Molecular Function: electron carrier activity (GO:0009055);; Biological Process: abscisic acid biosynthetic process (GO:0009688);; Biological Process: auxin biosynthetic process (GO:0009851);; Molecular Function: abscisic aldehyde oxidase activity (GO:0010293);; Molecular Function: oxidored…	K11817|0|csv:101222350|K11817 indole-3-acetaldehyde oxidase [EC:1.2.3.7] | (RefSeq) indole-3-acetaldehyde oxidase-like	Tryptophan metabolism (ko00380)	Nucleotide transport and metabolism	Molybdopterin-binding domain of aldehyde dehydrogenase;; FAD binding domain in molybdopterin dehydrogenase;; Aldehyde oxidase and xanthine dehydrogenase, a/b hammerhead domain;; [2Fe-2S] binding domain;; CO dehydrogenase flavoprotein C-terminal domain;; 2Fe-2S iron-sulfur cluster binding domain	Indole-3-acetaldehyde oxidase OS=Arabidopsis thaliana OX=3702 GN=AAO2 PE=1 SV=2	PREDICTED: indole-3-acetaldehyde oxidase-like isoform X1 [Cucumis sativus]
Csa3G821040	2.11612	0.59829	-1.77355	down	--	Biological Process: positive regulation of cell proliferation (GO:0008284);; Biological Process: cellular response to auxin stimulus (GO:0071365);;	--	--	--	--	--	hypothetical protein Csa_3G821040 [Cucumis sativus]
Csa2G011420	31.4416	19.4257	-0.689941	down	--	Cellular Component: nucleus (GO:0005634);; Biological Process: regulation of transcription, DNA-templated (GO:0006355);; Biological Process: regulation of translation (GO:0006417);; Cellular Component: plastid (GO:0009536);; Biological Process: auxin-activated signaling pathway (GO:0009734);; Molecular Function: protein dimerization activity (GO:0046983);;	K14484|4.75293e-144|csv:101223028|K14484 auxin-responsive protein IAA | (RefSeq) CSIAA3; auxin-responsive protein IAA4	Plant hormone signal transduction (ko04075)	--	AUX/IAA family	Auxin-induced protein 22D OS=Vigna radiata var. radiata OX=3916 GN=AUX22D PE=2 SV=1	PREDICTED: auxin-responsive protein IAA4 [Cucumis sativus]
Csa6G423480	0.281256	0.561918	0.963962	up	Secondary metabolites biosynthesis, transport and catabolism	Molecular Function: protein serine/threonine kinase activity (GO:0004674);; Molecular Function: copper ion binding (GO:0005507);; Molecular Function: ATP binding (GO:0005524);; Cellular Component: extracellular region (GO:0005576);; Cellular Component: cell wall (GO:0005618);; Biological Process: protein phosphorylation (GO:0006468);; Molecular Function: primary amine oxidase activity (GO:0008131…	K00276|0|csv:101222232|K00276 primary-amine oxidase [EC:1.4.3.21] | (RefSeq) primary amine oxidase	Glycine, serine and threonine metabolism (ko00260);; Tyrosine metabolism (ko00350);; Phenylalanine metabolism (ko00360);; beta-Alanine metabolism (ko00410);; Isoquinoline alkaloid biosynthesis (ko00950);; Tropane, piperidine and pyridine alkaloid biosynthesis (ko00960)	Secondary metabolites biosynthesis, transport and catabolism	Copper amine oxidase, enzyme domain;; Copper amine oxidase, N3 domain;; Copper amine oxidase, N2 domain	Primary amine oxidase 1 OS=Arabidopsis thaliana OX=3702 GN=AO1 PE=1 SV=1	PREDICTED: primary amine oxidase [Cucumis sativus]
Csa6G124120	2.66171	1.36986	-0.912175	down	Coenzyme transport and metabolism;; Translation, ribosomal structure and biogenesis	Biological Process: response to light stimulus (GO:0009416);; Cellular Component: chloroplast (GO:0009507);; Biological Process: response to salt stress (GO:0009651);; Biological Process: response to auxin (GO:0009733);; Biological Process: response to abscisic acid (GO:0009737);;	K14487|0|csv:101210757|K14487 auxin responsive GH3 gene family | (RefSeq) probable indole-3-acetic acid-amido synthetase GH3.5	Plant hormone signal transduction (ko04075)	--	GH3 auxin-responsive promoter	Indole-3-acetic acid-amido synthetase GH3.10 OS=Arabidopsis thaliana OX=3702 GN=GH3.10 PE=2 SV=1	PREDICTED: probable indole-3-acetic acid-amido synthetase GH3.5 [Cucumis sativus]
Csa2G033950	11.2742	7.20814	-0.622375	down	Energy production and conversion	Molecular Function: inorganic diphosphatase activity (GO:0004427);; Cellular Component: mitochondrion (GO:0005739);; Cellular Component: plasma membrane (GO:0005886);; Biological Process: response to water deprivation (GO:0009414);; Biological Process: response to salt stress (GO:0009651);; Molecular Function: hydrogen-translocating pyrophosphatase activity (GO:0009678);; Cellular Component: plan…	K01507|0|csv:101205277|K01507 inorganic pyrophosphatase [EC:3.6.1.1] | (RefSeq) pyrophosphate-energized vacuolar membrane proton pump 1	Oxidative phosphorylation (ko00190)	--	Inorganic H+ pyrophosphatase	Pyrophosphate-energized vacuolar membrane proton pump 1 OS=Arabidopsis thaliana OX=3702 GN=AVP1 PE=1 SV=1	PREDICTED: pyrophosphate-energized vacuolar membrane proton pump 1 [Cucumis sativus]
DEGs related to cytoskeleton that didn’t have change in expression level during stage III but change in stageIV
	average value of FPKM				Database annotation
#ID	Wt-StageIV	Mu-StageIV	log2FoldChange	Regulated Direction	COG_class_annotation	GO_annotation	KEGG_annotation	KEGG_pathway_annotation	KOG_class_annotation	Pfam_annotation	Swiss_Prot_annotation	NR_annotation
Csa7G446940	19.4706	29.9607	0.644447	up	--	Biological Process: microtubule cytoskeleton organization (GO:0000226);; Molecular Function: microtubule motor activity (GO:0003777);; Molecular Function: Rho guanyl-nucleotide exchange factor activity (GO:0005089);; Cellular Component: nucleus (GO:0005634);; Cellular Component: cytoplasm (GO:0005737);; Cellular Component: microtubule associated complex (GO:0005875);; Biological Process: pollen t…	K10418|4.88094e-65|csv:105436203|K10418 dynein light chain LC8-type | (RefSeq) dynein light chain LC6, flagellar outer arm-like	--	Cytoskeleton	Dynein light chain type 1	Dynein 8 kDa light chain, flagellar outer arm OS=Chlamydomonas reinhardtii OX=3055 PE=1 SV=1	PREDICTED: dynein light chain LC6, flagellar outer arm-like [Cucumis sativus]
Csa1G015780	1.0994	2.08079	0.945417	up	Signal transduction mechanisms	Molecular Function: calcium ion binding (GO:0005509);; Biological Process: response to chitin (GO:0010200);; Molecular Function: 2-alkenal reductase [NAD(P)] activity (GO:0032440);; Biological Process: oxidation-reduction process (GO:0055114);;	K13448|1.71707e-96|csv:101222462|K13448 calcium-binding protein CML | (RefSeq) probable calcium-binding protein CML15	Plant-pathogen interaction (ko04626)	Signal transduction mechanisms	EF hand;; EF-hand domain pair;; EF-hand domain;; EF-hand domain pair;; EF hand;; Cytoskeletal-regulatory complex EF hand;; Secreted protein acidic and rich in cysteine Ca binding region	Probable calcium-binding protein CML15 OS=Arabidopsis thaliana OX=3702 GN=CML15 PE=2 SV=1	PREDICTED: probable calcium-binding protein CML15 [Cucumis sativus]
Csa5G184310	21.747	5.4542	-1.91254	down	Cell cycle control, cell division, chromosome partitioning;; Cytoskeleton	Molecular Function: kinase activity (GO:0016301);; Biological Process: phosphorylation (GO:0016310);;	--	--	Function unknown	Regulator of chromosome condensation (RCC1) repeat;; Regulator of chromosome condensation (RCC1) repeat	Ultraviolet-B receptor UVR8 OS=Arabidopsis thaliana OX=3702 GN=UVR8 PE=1 SV=1	PREDICTED: ultraviolet-B receptor UVR8 isoform X5 [Cucumis sativus]
Csa7G006260	4.35083	7.18612	0.745674	up	--	Molecular Function: nucleotide binding (GO:0000166);; Cellular Component: microtubule associated complex (GO:0005875);; Cellular Component: plasma membrane (GO:0005886);; Biological Process: microtubule-based process (GO:0007017);;	K11498|0|csv:101213783|K11498 centromeric protein E | (RefSeq) kinesin-like protein NACK1	--	Cytoskeleton	Kinesin motor domain;; Domain of unknown function (DUF3490);; Microtubule binding	Kinesin-like protein KIN-7E OS=Arabidopsis thaliana OX=3702 GN=KIN7E PE=2 SV=1	hypothetical protein Csa_7G006260 [Cucumis sativus]
Csa2G079640	0.872953	0.402381	-1.08388	down	--	Molecular Function: lipid transporter activity (GO:0005319);; Cellular Component: nucleus (GO:0005634);; Cellular Component: cytosol (GO:0005829);; Biological Process: gluconeogenesis (GO:0006094);; Biological Process: lipid transport (GO:0006869);; Biological Process: cytoskeleton organization (GO:0007010);; Cellular Component: chloroplast (GO:0009507);; Biological Process: proteasomal protein c…	--	--	Translation, ribosomal structure and biogenesis	HEAT repeats;; HEAT repeat	Protein ILITYHIA OS=Arabidopsis thaliana OX=3702 GN=ILA PE=1 SV=1	hypothetical protein Csa_2G079640 [Cucumis sativus]
Csa7G372320	1.34477	0.502135	-1.39419	down	--	Molecular Function: actin binding (GO:0003779);; Molecular Function: calcium ion binding (GO:0005509);; Cellular Component: cytoplasm (GO:0005737);; Biological Process: actin filament-based movement (GO:0030048);; Biological Process: Golgi localization (GO:0051645);; Biological Process: mitochondrion localization (GO:0051646);; Biological Process: peroxisome localization (GO:0060151);;	K17275|0|csv:101205381|K17275 plastin-1 | (RefSeq) fimbrin-2	--	Cytoskeleton	Calponin homology (CH) domain	Fimbrin-2 OS=Arabidopsis thaliana OX=3702 GN=FIM2 PE=2 SV=1	hypothetical protein Csa_7G372320 [Cucumis sativus]
Csa3G444620	162.855	94.8412	-0.758043	down	Energy production and conversion	Molecular Function: malate dehydrogenase (decarboxylating) (NADP+) activity (GO:0004473);; Biological Process: gluconeogenesis (GO:0006094);; Biological Process: malate metabolic process (GO:0006108);; Biological Process: fatty acid biosynthetic process (GO:0006633);; Biological Process: cytoskeleton organization (GO:0007010);; Molecular Function: zinc ion binding (GO:0008270);; Cellular Componen…	K00029|0|csv:101214108|K00029 malate dehydrogenase (oxaloacetate-decarboxylating)(NADP+) [EC:1.1.1.40] | (RefSeq) NADP-dependent malic enzyme-like	Pyruvate metabolism (ko00620);; Carbon fixation in photosynthetic organisms (ko00710);; Carbon metabolism (ko01200)	Energy production and conversion	Malic enzyme, NAD binding domain;; Malic enzyme, N-terminal domain	NADP-dependent malic enzyme, chloroplastic OS=Flaveria pringlei OX=4226 GN=MODA PE=2 SV=1	PREDICTED: NADP-dependent malic enzyme-like [Cucumis sativus]
Csa6G128620	3.26255	1.81921	-0.817201	down	--	--	K19476|0|csv:101206370|K19476 vacuolar protein sorting-associated protein IST1 | (RefSeq) uncharacterized LOC101206370	Endocytosis (ko04144)	Cytoskeleton	Regulator of Vps4 activity in the MVB pathway	--	PREDICTED: uncharacterized protein LOC101206370 [Cucumis sativus]

## Sheet: Sheet4
The DEGs related to calcium ion transport and binding with the same change trend during stage III and stage IV
	average value of FPKM				Database annotation
Csa1G039060	15.9354	10.5175	-0.585877	down	[IR]	Lipid transport and metabolism;; General function prediction only	Molecular Function: NAD+ kinase activity (GO:0003951);; Molecular Function: diacylglycerol kinase activity (GO:0004143);; Molecular Function: calcium ion binding (GO:0005509);; Cellular Component: cytoplasm (GO:0005737);; Biological Process: membrane fusion (GO:0006944);; Biological Process: protein kinase C-activating G-protein coupled receptor signaling pathway (GO:0007205);; Biological Process…	K00901|0|csv:101221520|K00901 diacylglycerol kinase (ATP) [EC:2.7.1.107] | (RefSeq) diacylglycerol kinase 1	Glycerolipid metabolism (ko00561);; Glycerophospholipid metabolism (ko00564);; Phosphatidylinositol signaling system (ko04070)	[IT]	Lipid transport and metabolism;; Signal transduction mechanisms	Diacylglycerol kinase accessory domain;; Diacylglycerol kinase catalytic domain;; Phorbol esters/diacylglycerol binding domain (C1 domain)	Diacylglycerol kinase 1 OS=Arabidopsis thaliana OX=3702 GN=DGK1 PE=1 SV=2	PREDICTED: diacylglycerol kinase 1 isoform X2 [Cucumis sativus]
Csa2G295420	99.7577	57.1169	-0.764423	down	--	--	Cellular Component: chloroplast (GO:0009507);;	K20858|0|csv:105434446|K20858 calcium uniporter protein, mitochondrial | (RefSeq) calcium uniporter protein 2, mitochondrial-like	--	[R]	General function prediction only	Mitochondrial calcium uniporter	Calcium uniporter protein 2, mitochondrial OS=Arabidopsis thaliana OX=3702 GN=At2g23790 PE=2 SV=1	PREDICTED: calcium uniporter protein 2, mitochondrial-like isoform X1 [Cucumis sativus]
Csa2G352960	10.8947	6.53598	-0.718029	down	--	--	Cellular Component: extracellular region (GO:0005576);; Cellular Component: chloroplast (GO:0009507);; Molecular Function: hydrolase activity, acting on ester bonds (GO:0016788);;	--	--	[R]	General function prediction only	Calcium-dependent channel, 7TM region, putative phosphate;; Late exocytosis, associated with Golgi transport;; Cytosolic domain of 10TM putative phosphate transporter	CSC1-like protein RXW8 OS=Arabidopsis thaliana OX=3702 GN=RXW8 PE=2 SV=1	hypothetical protein Csa_2G352960 [Cucumis sativus]
Csa2G406780	7.58732	3.90522	-0.933237	down	[T]	Signal transduction mechanisms	Biological Process: MAPK cascade (GO:0000165);; Biological Process: respiratory burst involved in defense response (GO:0002679);; Molecular Function: calcium ion binding (GO:0005509);; Biological Process: protein targeting to membrane (GO:0006612);; Biological Process: ethylene biosynthetic process (GO:0009693);; Biological Process: salicylic acid biosynthetic process (GO:0009697);; Biological Pr…	K13448|1.37373e-82|csv:101209761|K13448 calcium-binding protein CML | (RefSeq) calcium-binding protein CML38-like	Plant-pathogen interaction (ko04626)	[T]	Signal transduction mechanisms	EF-hand domain pair;; EF hand;; EF-hand domain pair;; EF-hand domain;; EF hand	Calcium-binding protein CML38 OS=Arabidopsis thaliana OX=3702 GN=CML38 PE=2 SV=1	PREDICTED: calcium-binding protein CML38-like [Cucumis sativus]
Csa3G119660	14.9038	7.59463	-0.950173	down	--	--	Biological Process: maltose metabolic process (GO:0000023);; Molecular Function: calcium ion binding (GO:0005509);; Biological Process: pentose-phosphate shunt (GO:0006098);; Cellular Component: nitrite reductase complex [NAD(P)H] (GO:0009344);; Cellular Component: chloroplast thylakoid lumen (GO:0009543);; Cellular Component: photosystem II oxygen evolving complex (GO:0009654);; Biological Proce…	K08901|3.03807e-135|csv:101210810|K08901 photosystem II oxygen-evolving enhancer protein 3 | (RefSeq) photosynthetic NDH subunit of lumenal location 2, chloroplastic	Photosynthesis (ko00195)	--	--	Oxygen evolving enhancer protein 3 (PsbQ)	Photosynthetic NDH subunit of lumenal location 2, chloroplastic OS=Arabidopsis thaliana OX=3702 GN=PNSL2 PE=1 SV=1	PREDICTED: photosynthetic NDH subunit of lumenal location 2, chloroplastic [Cucumis sativus]
Csa3G167380	57.6312	4.78433	-3.55975	down	--	--	Molecular Function: calcium ion binding (GO:0005509);; Cellular Component: extracellular region (GO:0005576);; Cellular Component: cell wall (GO:0005618);; Cellular Component: cytosol (GO:0005829);; Biological Process: proteolysis (GO:0006508);; Molecular Function: cysteine-type peptidase activity (GO:0008234);; Biological Process: gibberellin biosynthetic process (GO:0009686);; Biological Proces…	K02183|2.44728e-106|csv:101212685|K02183 calmodulin | (RefSeq) calmodulin-A	Phosphatidylinositol signaling system (ko04070);; Plant-pathogen interaction (ko04626)	[T]	Signal transduction mechanisms	EF-hand domain pair;; EF hand;; EF hand;; EF-hand domain;; EF-hand domain pair	Calcium-binding protein CP1 OS=Arabidopsis thaliana OX=3702 GN=CP1 PE=2 SV=1	hypothetical protein Csa_3G167380 [Cucumis sativus]
Csa3G813300	12.2518	7.5979	-0.668749	down	--	--	Molecular Function: calcium ion binding (GO:0005509);;	--	--	[E]	Amino acid transport and metabolism	Serine hydrolase (FSH1)	Rhodanese-like domain-containing protein 6 OS=Arabidopsis thaliana OX=3702 GN=STR6 PE=2 SV=1	PREDICTED: ovarian cancer-associated gene 2 protein homolog [Cucumis sativus]
Csa3G878800	26.3027	16.6235	-0.641416	down	--	--	Molecular Function: DNA binding (GO:0003677);; Molecular Function: double-stranded DNA binding (GO:0003690);; Molecular Function: transcription factor activity, sequence-specific DNA binding (GO:0003700);; Molecular Function: protein binding (GO:0005515);; Cellular Component: nucleus (GO:0005634);; Biological Process: regulation of transcription, DNA-templated (GO:0006355);; Biological Process: m…	K16241|4.71075e-81|csv:101205952|K16241 transcription factor HY5 | (RefSeq) transcription factor HY5	Circadian rhythm - plant (ko04712)	[K]	Transcription	bZIP transcription factor;; Basic region leucine zipper	Transcription factor HY5 OS=Arabidopsis thaliana OX=3702 GN=HY5 PE=1 SV=1	PREDICTED: transcription factor HY5 [Cucumis sativus]
Csa4G056750	86.2138	28.9722	-1.54313	down	--	--	Molecular Function: signal transducer activity (GO:0004871);; Cellular Component: nucleus (GO:0005634);; Cellular Component: cytoplasm (GO:0005737);; Cellular Component: plasma membrane (GO:0005886);; Biological Process: calcium ion transport (GO:0006816);; Biological Process: Golgi organization (GO:0007030);; Biological Process: signal transduction (GO:0007165);; Biological Process: phototropism…	--	--	--	--	NPH3 family;; BTB/POZ domain	Root phototropism protein 2 OS=Arabidopsis thaliana OX=3702 GN=RPT2 PE=1 SV=2	hypothetical protein Csa_4G056750 [Cucumis sativus]
Csa5G623680	204.625	132.906	-0.603061	down	--	--	Molecular Function: calcium ion binding (GO:0005509);; Molecular Function: calcium-dependent phospholipid binding (GO:0005544);;	K17094|0|csv:101218695|K17094 annexin A6 | (RefSeq) annexin A6	--	[U]	Intracellular trafficking, secretion, and vesicular transport	Annexin	Annexin-like protein RJ4 OS=Fragaria ananassa OX=3747 PE=2 SV=2	hypothetical protein Csa_5G623680 [Cucumis sativus]
Csa6G106800	14.862	7.83452	-0.89949	down	--	--	Molecular Function: calcium ion binding (GO:0005509);; Molecular Function: protein binding (GO:0005515);; Cellular Component: nucleus (GO:0005634);; Biological Process: trichome branching (GO:0010091);; Biological Process: hydrogen peroxide catabolic process (GO:0042744);;	K16465|6.21257e-85|csv:101208703|K16465 centrin-1 | (RefSeq) calcium-binding protein KIC	--	[ZD]	Cytoskeleton;; Cell cycle control, cell division, chromosome partitioning	EF-hand domain pair	Calcium-binding protein KIC OS=Arabidopsis thaliana OX=3702 GN=KIC PE=1 SV=2	PREDICTED: calcium-binding protein KIC [Cucumis sativus]
DEGs related to calcium ion transport and binding that didn’t have change in expression level during stage III but change in stageIV
	average value of FPKM				Database annotation
Csa1G015780	1.0994	2.08079	0.945417	up	Signal transduction mechanisms	Molecular Function: calcium ion binding (GO:0005509);; Biological Process: response to chitin (GO:0010200);; Molecular Function: 2-alkenal reductase [NAD(P)] activity (GO:0032440);; Biological Process: oxidation-reduction process (GO:0055114);;	K13448|1.71707e-96|csv:101222462|K13448 calcium-binding protein CML | (RefSeq) probable calcium-binding protein CML15	Plant-pathogen interaction (ko04626)	Signal transduction mechanisms	EF hand;; EF-hand domain pair;; EF-hand domain;; EF-hand domain pair;; EF hand;; Cytoskeletal-regulatory complex EF hand;; Secreted protein acidic and rich in cysteine Ca binding region	Probable calcium-binding protein CML15 OS=Arabidopsis thaliana OX=3702 GN=CML15 PE=2 SV=1	PREDICTED: probable calcium-binding protein CML15 [Cucumis sativus]
Csa1G071890	3.71554	1.57341	-1.21248	down	Energy production and conversion	Molecular Function: calcium ion binding (GO:0005509);; Molecular Function: NADH dehydrogenase (ubiquinone) activity (GO:0008137);; Cellular Component: plastid (GO:0009536);; Molecular Function: disulfide oxidoreductase activity (GO:0015036);; Cellular Component: extrinsic component of mitochondrial inner membrane (GO:0031314);; Molecular Function: flavin adenine dinucleotide binding (GO:0050660);…	K17871|0|csv:101204145|K17871 NADH:ubiquinone reductase (non-electrogenic) [EC:1.6.5.9] | (RefSeq) external alternative NAD(P)H-ubiquinone oxidoreductase B2, mitochondrial	--	Energy production and conversion	Pyridine nucleotide-disulphide oxidoreductase;; Pyridine nucleotide-disulphide oxidoreductase;; EF hand	External alternative NAD(P)H-ubiquinone oxidoreductase B3, mitochondrial OS=Arabidopsis thaliana OX=3702 GN=NDB3 PE=2 SV=1	PREDICTED: external alternative NAD(P)H-ubiquinone oxidoreductase B2, mitochondrial [Cucumis sativus]
Csa1G120450	0.559592	1.73723	1.6399	up	Inorganic ion transport and metabolism	Molecular Function: carbonate dehydratase activity (GO:0004089);; Molecular Function: calcium-transporting ATPase activity (GO:0005388);; Molecular Function: calmodulin binding (GO:0005516);; Cellular Component: plasma membrane (GO:0005886);; Biological Process: one-carbon metabolic process (GO:0006730);; Biological Process: calcium ion transport (GO:0006816);; Biological Process: cellular zinc i…	K01674|0|csv:105435272|K01674 carbonic anhydrase [EC:4.2.1.1] | (RefSeq) alpha carbonic anhydrase 7-like	Nitrogen metabolism (ko00910)	General function prediction only	Eukaryotic-type carbonic anhydrase	Alpha carbonic anhydrase 7 OS=Arabidopsis thaliana OX=3702 GN=ACA7 PE=2 SV=1	PREDICTED: alpha carbonic anhydrase 7-like [Cucumis sativus]
Csa1G596520	191.093	302.242	0.683425	up	Posttranslational modification, protein turnover, chaperones	Cellular Component: extracellular region (GO:0005576);; Cellular Component: vacuole (GO:0005773);; Cellular Component: cytosol (GO:0005829);; Biological Process: glycolytic process (GO:0006096);; Biological Process: proteolysis (GO:0006508);; Biological Process: calcium ion transport (GO:0006816);; Biological Process: water transport (GO:0006833);; Biological Process: hyperosmotic response (GO:00…	K01366|0|csv:101209045|K01366 cathepsin H [EC:3.4.22.16] | (RefSeq) thiol protease aleurain-like	--	Posttranslational modification, protein turnover, chaperones	Papain family cysteine protease;; Cathepsin propeptide inhibitor domain (I29);; Peptidase C1-like family	Thiol protease aleurain-like OS=Arabidopsis thaliana OX=3702 GN=At3g45310 PE=2 SV=1	PREDICTED: thiol protease aleurain-like [Cucumis sativus]
Csa3G119630	1.29388	0.697364	-0.818471	down	Signal transduction mechanisms	Molecular Function: intracellular cyclic nucleotide activated cation channel activity (GO:0005221);; Molecular Function: inward rectifier potassium channel activity (GO:0005242);; Molecular Function: cation channel activity (GO:0005261);; Molecular Function: calmodulin binding (GO:0005516);; Cellular Component: plasma membrane (GO:0005886);; Biological Process: ion transport (GO:0006811);; Biolog…	K05391|0|csv:101206492|K05391 cyclic nucleotide gated channel, other eukaryote | (RefSeq) cyclic nucleotide-gated ion channel 1-like	Plant-pathogen interaction (ko04626)	Inorganic ion transport and metabolism;; Signal transduction mechanisms	Ion transport protein	Cyclic nucleotide-gated ion channel 1 OS=Arabidopsis thaliana OX=3702 GN=CNGC1 PE=1 SV=1	PREDICTED: cyclic nucleotide-gated ion channel 1-like [Cucumis sativus]
Csa5G638350	43.8346	28.3988	-0.608252	down	Signal transduction mechanisms	Molecular Function: intracellular cAMP activated cation channel activity (GO:0005222);; Molecular Function: inward rectifier potassium channel activity (GO:0005242);; Molecular Function: calcium channel activity (GO:0005262);; Molecular Function: calmodulin binding (GO:0005516);; Cellular Component: plasma membrane (GO:0005886);; Biological Process: nitric oxide mediated signal transduction (GO:0…	K05391|0|csv:101203560|K05391 cyclic nucleotide gated channel, other eukaryote | (RefSeq) cyclic nucleotide-gated ion channel 2	Plant-pathogen interaction (ko04626)	Inorganic ion transport and metabolism;; Signal transduction mechanisms	Ion transport protein;; Cyclic nucleotide-binding domain	Cyclic nucleotide-gated ion channel 2 OS=Arabidopsis thaliana OX=3702 GN=CNGC2 PE=1 SV=1	PREDICTED: cyclic nucleotide-gated ion channel 2 [Cucumis sativus]
Csa6G212890	18.8515	12.1076	-0.618289	down	Signal transduction mechanisms	Molecular Function: calmodulin-dependent protein kinase activity (GO:0004683);; Molecular Function: ATP binding (GO:0005524);; Cellular Component: vacuole (GO:0005773);; Cellular Component: plasma membrane (GO:0005886);; Biological Process: protein phosphorylation (GO:0006468);; Biological Process: response to pH (GO:0009268);; Cellular Component: plasmodesma (GO:0009506);; Biological Process: re…	K12761|0|csv:101204001|K12761 carbon catabolite-derepressing protein kinase [EC:2.7.11.1] | (RefSeq) CBL-interacting serine/threonine-protein kinase 11	--	Signal transduction mechanisms	Protein kinase domain;; Protein tyrosine kinase;; NAF domain;; Kinase-like	CBL-interacting serine/threonine-protein kinase 11 OS=Arabidopsis thaliana OX=3702 GN=CIPK11 PE=1 SV=1	PREDICTED: CBL-interacting serine/threonine-protein kinase 11 [Cucumis sativus]
Csa6G490240	7.67859	4.85227	-0.637861	down	Signal transduction mechanisms	Molecular Function: actin binding (GO:0003779);; Molecular Function: protein serine/threonine kinase activity (GO:0004674);; Molecular Function: protein tyrosine kinase activity (GO:0004713);; Molecular Function: calcium-dependent protein serine/threonine phosphatase activity (GO:0004723);; Molecular Function: calcium ion binding (GO:0005509);; Molecular Function: ATP binding (GO:0005524);; Cellu…	--	--	Signal transduction mechanisms	Protein kinase domain;; Protein tyrosine kinase;; Kinase-like	CDPK-related protein kinase OS=Daucus carota OX=4039 GN=CRK PE=2 SV=1	PREDICTED: CDPK-related kinase 5 [Cucumis sativus]
Csa7G372320	1.34477	0.502135	-1.39419	down	--	Molecular Function: actin binding (GO:0003779);; Molecular Function: calcium ion binding (GO:0005509);; Cellular Component: cytoplasm (GO:0005737);; Biological Process: actin filament-based movement (GO:0030048);; Biological Process: Golgi localization (GO:0051645);; Biological Process: mitochondrion localization (GO:0051646);; Biological Process: peroxisome localization (GO:0060151);;	K17275|0|csv:101205381|K17275 plastin-1 | (RefSeq) fimbrin-2	--	Cytoskeleton	Calponin homology (CH) domain	Fimbrin-2 OS=Arabidopsis thaliana OX=3702 GN=FIM2 PE=2 SV=1	hypothetical protein Csa_7G372320 [Cucumis sativus]
