# Supplementary material for: CsTs, a C-type lectin receptor-like kinase, regulates the development trichome development and cuticle metabolism in cucumber (Cucumis sativus)
Source: Hortic Res. 2024 Aug 14;11(10):uhae235. doi: 10.1093/hr/uhae235 (PMC11489597; doi:10.1093/hr/uhae235)
Supplement: Web_Material_uhae235 [file web_material_uhae235.zip › Supplemental Table S3.xlsx]

## Sheet: Sheet1
	LEAF
	WT		ts		nps
Wax / μg cm-2	Mean	SD	Mean	SD	Mean	SD
Fatty acids(FAs)
C16:0 FA	1.241	0.300892	1.126	0.212307	1.276	0.119742
C18:0 FA	1.217	0.336161	0.936	0.114258	1.525	0.312777
C20:0 FA	0.038	0.00419957	0.044	0.0110635	0.048	0.00640555
C22:0 FA	0.041b	0.005242	0.046b	0.000450578	0.061a	0.00164312
C23:0 FA	0.42	0.0027256	0.057	0.00741141	0.033	0.00411872
C24:0 FA	0.071	0.00246045	0.08	0.00372604	0.05	0.00455968
C26:0 FA	0.131	0.0213951	0.143	0.0422474	0.239	0.0801958
C27:0 FA	0.028	0.00371607	0.031	0.000995235	0.037	0.00862151
C28:0 FA	0.124	0.0198193	0.13	0.0289861	0.254	0.00609173
C30:0 FA	0.151b	0.0282207	0.137b	0.0202693	0.106a	0.0047622
ALCOHOL(OL)
C28:0 OL	0.111a	0.0107106	0.107a	0.0359968	0.305b	0.0302535
C30:0 OL	0.226	0.0146264	0.217	0.0286606	0.174	0.0239765
C32:0 OL	0.496a	0.0358709	0.444b	0.0477889	0.26c	0.0901242
C34:0 OL	0.173	0.0123783	0.112	0.0148565	0.061	0
ALKANE(ALK)
C27:0 ALK	2.031b	0.071549	2.602a	0.183565	2.5a	0.0630292
C29:0 ALK	1.555a	0.0807788	1.663a	0.135498	1.047b	0.0228943
C31:0 ALK	4.025a	0.252609	2.031b	0.195151	0.790c	0.0197146
C32:0 ALK	0.448a	0.00811479	0.358b	0.0159359	0.196c	0.0169414
C33:0 ALK	1.59a	0.106972	0.596b	0.0334003	0.294c	0.0184802
Others
α-myrin	0.498a	0.0464446	0.404a	0.0508307	0.110b	0.0120546
β-Amyrin	0.520a	0.0165111	0.474a	0.0276246	0.239b	0.0153853
TOCOPHEROL	0.021b	0.00251119	0.032a	0.00446635	0.008c	0.000288002
Unidentified monomers(UIs)
UI	0.208	0.0507089	0.248	0.0193578	0.205	0.00508032
UI1	0.693a	0.0353612	0.588a	0.0329722	0.283b	0.0836781
UI2	0.402	0.0418291	0.473	0.0976263	0.268	0.0850336
total	16.081a	0.18537	13.079b	1.27073	10.327c	0.506803
Lowercase letters above number indicate signifcant differences according to Tukey’s multiple comparisons test with P<0.05, n=4.

## Sheet: Sheet2
	LEAF
	WT		ts		nps
Cutin monomer / μg cm-2	Mean	SD	Mean	SD	Mean	SD
C16:0 FA	73.2968	23.6438	67.0259	7.15259	37.4581	6.72827
C18:2 FA	12.7598	3.17282	12.7295	1.19301	11.6687	5.58082
C18:3 FA	111.549	33.0942	96.4672	7.98885	51.2055	11.0061
C18:0 FA	4.48291	1.52031	4.4305	0.951127	3.14351	0.698561
C18:0 2HFA	0.803473	0.601552	0.529393	0.407311	0.0926998	0.0361817
C16:0 ωHFA	1.13549	0.785331	0.784493	0.412782	0.283481	0.114881
C20:0 FA	0.752802	0.347338	0.612981	0.0981992	0.573476	0.235205
C22:0 FA	1.73594	0.675318	1.25542	0.0146938	0.973339	0.319375
C23:0 FA	0.217196	0.0367988	0.261432	0.00799652	0.149039	0.00929638
C22:0 2HFA	0.15174	0.0369866	0.213173	0.0293245	0.169383	0.00157629
C24:0 FA	1.24992	0.50363	1.01196	0.0605182	0.928302	0.29108
C25:0 FA	0.282434	0.192261	0.172844	0.0191524	0.109155	0.0118136
C24:0 2HFA	0.798841	0.140926	0.940502	0.150229	0.424592	0.210908
C26:0 FA	0.242745	0.132856	0.179583	0.0594024	0.180018	0.067395
total	208.808	64.8051	186.109	18.3465	107.253	23.4371
